# Supplementary material for: IsoPrimer: a pipeline for designing isoform-aware primer pairs for comprehensive gene expression quantification
Source: Bioinform Adv. 2025 Jul 15;5(1):vbaf171. doi: 10.1093/bioadv/vbaf171 (PMC12311343; doi:10.1093/bioadv/vbaf171)
Supplement: vbaf171_Supplementary_Data [file vbaf171_supplementary_data.zip]

Archive with 6 entries (6 files):
- Supplementary_File_3_revision.txt
- Supplementary_Figure_1.jpeg
- Supplementary_File1_revision.xlsx
- Supplementary_File_2_revision.txt
- Supplementary_File_4_revision.txt
- Supplementary_Table_1_revision.docx
