# Supplementary material for: IsoPrimer: a pipeline for designing isoform-aware primer pairs for comprehensive gene expression quantification
Source: Bioinform Adv. 2025 Jul 15;5(1):vbaf171. doi: 10.1093/bioadv/vbaf171 (PMC12311343; doi:10.1093/bioadv/vbaf171)
Supplement: vbaf171_Supplementary_Data [file vbaf171_supplementary_data.zip › Supplementary_File_3_revision.txt]

Rscript IP.R \
	32 \
	kallisto \
	primer3_core \
	primersearch \
	50 \
	0 \
	gencode.v33.transcripts.fa \
	gencode.v33.annotation.gtf \
	GRCh38.p13.genome.fa \
	T
