# Supplementary material for: IsoPrimer: a pipeline for designing isoform-aware primer pairs for comprehensive gene expression quantification
Source: Bioinform Adv. 2025 Jul 15;5(1):vbaf171. doi: 10.1093/bioadv/vbaf171 (PMC12311343; doi:10.1093/bioadv/vbaf171)
Supplement: vbaf171_Supplementary_Data [file vbaf171_supplementary_data.zip › Supplementary_File1_revision.xlsx]

## Sheet: validation_candidates
Supplementary File 1: Output of the IsoPrimer pipeline for designing primer pairs used in the ddPCR validation of seven target genes selected in the case study (Filomena et al. 2024). The validation_candidates sheet contains the main pipeline results, listing automatically prioritized primer pairs. The primers_order sheet presents the same primers in a format ready for ordering. The primer_omnibu…
name	score	t_name	primer forward (5'-3')	primer reverse (5'-3')	expressed_amplified	exp_percentage	amplicons
ENSG00000231312	513.27	ENST00000659562	AGCTCAAGTGATCCTCCCGC	AGTCAGATAAATCCTCTTCTTCCCA	5/10	41.91	ENST00000659562-140 ENST00000426083-140 ENST00000667600-140 ENST00000451547-140 ENST00000671403-140 ENST00000658319-140 ENST00000658048-140 ENST00000422128-140 ENST00000449569-140 ENST00000670934-140 ENST00000425775-140 ENST00000658057-140
ENSG00000231312	513.63	ENST00000667600	TGAAAAGAGGCAGAGTCTTGCT	TCCCTTCTGCTGCCAGATCTT	5/10	51.5	ENST00000667600-153 ENST00000451547-153 ENST00000671403-153 ENST00000658319-153 ENST00000658048-153 ENST00000445520-153 ENST00000422128-153 ENST00000449569-153 ENST00000670934-153 ENST00000425775-153 ENST00000658057-153 ENST00000668952-153
ENSG00000231312	513.64	ENST00000667600	AAACGCCTCGGCTTTTCTGC	GCATTCTCTCTCTGTAGTCTCAGCA	5/10	51.5	ENST00000667600-163 ENST00000451547-163 ENST00000671403-163 ENST00000658319-163 ENST00000658048-163 ENST00000445520-163 ENST00000422128-163 ENST00000449569-163 ENST00000670934-163 ENST00000425775-163 ENST00000658057-163 ENST00000668952-163
ENSG00000231312	102.03	ENST00000662313	CCGGACGCTTGAAAAGGAAGA	CAGTGGTTGCATTCTCCCGC	1/10	3.14	ENST00000443038-139 ENST00000662313-139
ENSG00000231312	101.21	ENST00000366187	TGCTGAGACTACAGAGAGAGAATGC	GCGCCGGGACAAAATGAGTA	1/10	5.95	ENST00000366187-186
ENSG00000231312	101.99	ENST00000415640	ATAACAATTGGTTGGAAAGAACCCA	CCTCTCACTTGCCCATCGCT	1/10	26.98	ENST00000415640-191
ENSG00000242242	204.48	ENST00000485473	GGAAAATCTGGAATAGCATCTTC	TGGTGTCCACTGGAAGGCAAG	2/3	59.78	ENST00000485473-195 ENST00000474769-195 ENST00000491709-195
ENSG00000242242	102.41	ENST00000467426	GCCAGTGGTGGTTTTCCTGC	AGTTTGCAGGCTTTCAGCTCTTT	1/3	27.85	ENST00000467426-106 ENST00000463025-106
ENSG00000246859	203.35	ENST00000666013	CCAGGCTGCTGCTCAGGTAA	TAACTTCTGGCTTCCTGTTCTC	2/2	83.78	ENST00000666013-196 ENST00000500779-196
ENSG00000225937	101.18	ENST00000642542	TCCCAGCTACTCAGGAGGCT	TGGACTTTCCGTCTTCCAGAACTT	1/9	5.81	ENST00000642542-174
ENSG00000225937	304.87	ENST00000642794	GTACAATATCAGAGTTCTGGAAG	CTGTCACGTGAGGACACAGC	3/9	56.14	ENST00000645704-125 ENST00000647325-125 ENST00000642794-125
ENSG00000225937	101.10	ENST00000646947	CTGATTTGCAGCTGTTCTGGA	TGTCACGTGAGGACACAGCA	1/9	5.11	ENST00000646947-124
ENSG00000225937	203.24	ENST00000646854	TGAGGCCACACATCTGCTGA	TCTCCCAGGGATCTCTGTGCT	2/9	8.07	ENST00000646854-161 ENST00000412654-161 ENST00000645809-161
ENSG00000225937	101.21	ENST00000647300	AGGACCTGATGATACAGAGTTTGA	GTCTCTGGCCATCCCATCGT	1/9	8.38	ENST00000647300-119
ENSG00000225937	206.63	ENST00000643823	GATCCTCATCCTGCCGTGCT	TGGTGGGTTGACTCATGCTGA	2/9	24.11	ENST00000643823-104 ENST00000644657-104 ENST00000645887-104 ENST00000642794-104 ENST00000642205-104 ENST00000665558-104
ENSG00000225746	611.06	ENST00000556720	TGAACGCACTCTACCTGATT	ACCATGGTCTTCATTATTGCTCCT	6/26	35.08	ENST00000636052-176 ENST00000668102-176 ENST00000668725-176 ENST00000638012-176 ENST00000663218-176 ENST00000556720-176 ENST00000555354-173 ENST00000554485-173 ENST00000653102-176
ENSG00000225746	203.64	ENST00000668725	ATATTCCACGGAGCCCTGGG	AGAGCCCCAGATCCCCTTGA	2/26	9.42	ENST00000668725-200 ENST00000638012-200 ENST00000553465-200
ENSG00000225746	521.37	ENST00000666972	GGAGTGTGCAGACCTGTAATGA	AGGTCTCCAGGCTCCATCCT	5/26	12.69	ENST00000638012-102 ENST00000666972-102 ENST00000660698-102 ENST00000649300-102 ENST00000636391-102 ENST00000662832-102 ENST00000670454-102 ENST00000554693-102 ENST00000665787-102 ENST00000667813-102 ENST00000669238-102 ENST00000670877-102 ENST00000670680-102 ENST00000665480-102 ENST00000648818-102 ENST00000654340-102 ENST00000664819-102 ENST00000657772-102 ENST00000661815-102 ENST00000658511-102…
ENSG00000225746	101.54	ENST00000553421	TGAACCAACCAATAAGCAGGCT	CATAGGCTGTGGGGTCAGTGT	1/26	8.25	ENST00000553421-163
ENSG00000225746	511.23	ENST00000668102	TGTGTCACAGGAAGACTCTTTTGAC	AGTGTCCAGGCTCCTACCCA	5/26	19.68	ENST00000668102-147 ENST00000668725-147 ENST00000638012-147 ENST00000663218-147 ENST00000653102-147 ENST00000667814-147 ENST00000427085-147 ENST00000414488-147 ENST00000661496-147 ENST00000434716-147
ENSG00000225746	410.88	ENST00000668102	GGATGCACTTGAGCCGACCT	GCATCCATCATTGGCCCATGT	4/26	14.94	ENST00000668102-174 ENST00000668725-174 ENST00000638012-174 ENST00000663218-174 ENST00000667814-174 ENST00000414488-174 ENST00000434716-174 ENST00000656987-174 ENST00000554369-174 ENST00000666001-174
ENSG00000225746	101.97	ENST00000655773	AGAATGGACACACCTGGGCT	CATTGCATCCATCATTGGCCCA	1/26	1.11	ENST00000655773-100 ENST00000556637-100
ENSG00000225746	621.04	ENST00000666972	GGGTGCACTTGAGCCGATTG	GCATCATTGTAGGTCTGCGTGC	6/26	13.87	ENST00000638012-174 ENST00000666972-174 ENST00000660698-174 ENST00000649300-174 ENST00000636391-174 ENST00000662832-174 ENST00000670454-174 ENST00000554693-174 ENST00000665787-174 ENST00000662228-174 ENST00000667813-174 ENST00000669238-174 ENST00000670877-174 ENST00000670680-169 ENST00000665480-174 ENST00000648818-174 ENST00000654340-174 ENST00000664819-174 ENST00000657772-174 ENST00000661815-174…
ENSG00000225746	101.37	ENST00000665015	TGGCAAGTACCATCCTGTCCT	CATCCATTGTTGGTCTCCATGCT	1/26	5.22	ENST00000665015-200
ENSG00000225746	101.14	ENST00000668595	TCCAGTAATGAACGCACTTGAGT	TGGTCCAGGATCAGCCCTCT	1/26	2.39	ENST00000668595-175
ENSG00000225746	101.11	ENST00000668545	CCATCAGTCATCCTGCCCAGA	GGCTGGTCTCGAACTCCTGA	1/26	1.58	ENST00000668545-200
ENSG00000223403	103.67	ENST00000665822	TGGACAGGAGGAAGCACACG	GTCTTTTCAGCAGCCTCGCC	1/2	56.98	ENST00000665822-170 ENST00000452349-170 ENST00000429368-170
ENSG00000225978	0.92	ENST00000433161	AGCCAGGGCAAGAGTCTCAG	TCTTCTCTGCCTGGAACGCC	0/0	100	ENST00000433161-123
ENSG00000225978	0.95	ENST00000433161	CAGCCAGGGCAAGAGTCTCA	TGGAGCAGAGCACGTGACTG	0/0	100	ENST00000433161-149

## Sheet: primers_order
primer_symbol	primer_sequence (5'-3')
ENSG00000231312_FOR	AGCTCAAGTGATCCTCCCGC
ENSG00000231312_REV	AGTCAGATAAATCCTCTTCTTCCCA
ENSG00000231312_FOR	TGAAAAGAGGCAGAGTCTTGCT
ENSG00000231312_REV	TCCCTTCTGCTGCCAGATCTT
ENSG00000231312_FOR	AAACGCCTCGGCTTTTCTGC
ENSG00000231312_REV	GCATTCTCTCTCTGTAGTCTCAGCA
ENSG00000231312_FOR	CCGGACGCTTGAAAAGGAAGA
ENSG00000231312_REV	CAGTGGTTGCATTCTCCCGC
ENSG00000231312_FOR	TGCTGAGACTACAGAGAGAGAATGC
ENSG00000231312_REV	GCGCCGGGACAAAATGAGTA
ENSG00000231312_FOR	ATAACAATTGGTTGGAAAGAACCCA
ENSG00000231312_REV	CCTCTCACTTGCCCATCGCT
ENSG00000242242_FOR	GGAAAATCTGGAATAGCATCTTC
ENSG00000242242_REV	TGGTGTCCACTGGAAGGCAAG
ENSG00000242242_FOR	GCCAGTGGTGGTTTTCCTGC
ENSG00000242242_REV	AGTTTGCAGGCTTTCAGCTCTTT
ENSG00000246859_FOR	CCAGGCTGCTGCTCAGGTAA
ENSG00000246859_REV	TAACTTCTGGCTTCCTGTTCTC
ENSG00000225937_FOR	TCCCAGCTACTCAGGAGGCT
ENSG00000225937_REV	TGGACTTTCCGTCTTCCAGAACTT
ENSG00000225937_FOR	GTACAATATCAGAGTTCTGGAAG
ENSG00000225937_REV	CTGTCACGTGAGGACACAGC
ENSG00000225937_FOR	CTGATTTGCAGCTGTTCTGGA
ENSG00000225937_REV	TGTCACGTGAGGACACAGCA
ENSG00000225937_FOR	TGAGGCCACACATCTGCTGA
ENSG00000225937_REV	TCTCCCAGGGATCTCTGTGCT
ENSG00000225937_FOR	AGGACCTGATGATACAGAGTTTGA
ENSG00000225937_REV	GTCTCTGGCCATCCCATCGT
ENSG00000225937_FOR	GATCCTCATCCTGCCGTGCT
ENSG00000225937_REV	TGGTGGGTTGACTCATGCTGA
ENSG00000225746_FOR	TGAACGCACTCTACCTGATT
ENSG00000225746_REV	ACCATGGTCTTCATTATTGCTCCT
ENSG00000225746_FOR	ATATTCCACGGAGCCCTGGG
ENSG00000225746_REV	AGAGCCCCAGATCCCCTTGA
ENSG00000225746_FOR	GGAGTGTGCAGACCTGTAATGA
ENSG00000225746_REV	AGGTCTCCAGGCTCCATCCT
ENSG00000225746_FOR	TGAACCAACCAATAAGCAGGCT
ENSG00000225746_REV	CATAGGCTGTGGGGTCAGTGT
ENSG00000225746_FOR	TGTGTCACAGGAAGACTCTTTTGAC
ENSG00000225746_REV	AGTGTCCAGGCTCCTACCCA
ENSG00000225746_FOR	GGATGCACTTGAGCCGACCT
ENSG00000225746_REV	GCATCCATCATTGGCCCATGT
ENSG00000225746_FOR	AGAATGGACACACCTGGGCT
ENSG00000225746_REV	CATTGCATCCATCATTGGCCCA
ENSG00000225746_FOR	GGGTGCACTTGAGCCGATTG
ENSG00000225746_REV	GCATCATTGTAGGTCTGCGTGC
ENSG00000225746_FOR	TGGCAAGTACCATCCTGTCCT
ENSG00000225746_REV	CATCCATTGTTGGTCTCCATGCT
ENSG00000225746_FOR	TCCAGTAATGAACGCACTTGAGT
ENSG00000225746_REV	TGGTCCAGGATCAGCCCTCT
ENSG00000225746_FOR	CCATCAGTCATCCTGCCCAGA
ENSG00000225746_REV	GGCTGGTCTCGAACTCCTGA
ENSG00000223403_FOR	TGGACAGGAGGAAGCACACG
ENSG00000223403_REV	GTCTTTTCAGCAGCCTCGCC
ENSG00000225978_FOR	AGCCAGGGCAAGAGTCTCAG
ENSG00000225978_REV	TCTTCTCTGCCTGGAACGCC
ENSG00000225978_FOR	CAGCCAGGGCAAGAGTCTCA
ENSG00000225978_REV	TGGAGCAGAGCACGTGACTG

## Sheet: primer_omnibus
name	score	t_name	primer forward (5'-3')	primer reverse (5'-3')	expressed_amplified	exp_percentage	amplicons
ENSG00000231312	-6908.79	ENST00000659562_0	TGCTGAGACTACAGAGAGAGAATGC	TGTTCACACTGAGCCCAGCA	not_eligible	42.56	ENST00000659562-180 ENST00000426083-180 ENST00000667600-180 ENST00000451547-180 ENST00000671403-180 ENST00000658319-180 ENST00000658048-180 ENST00000422128-180 ENST00000449569-180 ENST00000670934-180 ENST00000425775-180 ENST00000658057-180 ENST00000668952-281
ENSG00000231312	-6908.78	ENST00000659562_1	TGCTGAGACTACAGAGAGAGAATGC	CCGCGCTGTTTGTTCACACT	not_eligible	42.56	ENST00000659562-190 ENST00000426083-190 ENST00000667600-190 ENST00000451547-190 ENST00000671403-190 ENST00000658319-190 ENST00000658048-190 ENST00000422128-190 ENST00000449569-190 ENST00000670934-190 ENST00000425775-190 ENST00000658057-190 ENST00000668952-291
ENSG00000231312	0.96	ENST00000659562_2	AAATGCGCGCAAGAAGGGAG	GCATTCTCTCTCTGTAGTCTCAGCA	0/10	0.4	ENST00000659562-157
ENSG00000231312	0.96	ENST00000659562_3	GAAATGCGCGCAAGAAGGGA	GCATTCTCTCTCTGTAGTCTCAGCA	0/10	0.4	ENST00000659562-158
ENSG00000231312	0.98	ENST00000659562_4	CGTTCTGCCCTTCCCTGGAA	GCATTCTCTCTCTGTAGTCTCAGCA	0/10	0.4	ENST00000659562-175
ENSG00000231312	-6908.79	ENST00000426083_2	CCAAAGTGCTGAGACTACAGAGAGA	TGTTCACACTGAGCCCAGCA	not_eligible	42.56	ENST00000659562-186 ENST00000426083-186 ENST00000667600-186 ENST00000451547-186 ENST00000671403-186 ENST00000658319-186 ENST00000658048-186 ENST00000422128-186 ENST00000449569-186 ENST00000670934-186 ENST00000425775-186 ENST00000658057-186 ENST00000668952-287
ENSG00000231312	-6908.78	ENST00000426083_3	CCAAAGTGCTGAGACTACAGAGAGA	CCGCGCTGTTTGTTCACACT	not_eligible	42.56	ENST00000659562-196 ENST00000426083-196 ENST00000667600-196 ENST00000451547-196 ENST00000671403-196 ENST00000658319-196 ENST00000658048-196 ENST00000422128-196 ENST00000449569-196 ENST00000670934-196 ENST00000425775-196 ENST00000658057-196 ENST00000668952-297
ENSG00000231312	-6908.79	ENST00000426083_4	AGTGCTGAGACTACAGAGAGAGA	TGTTCACACTGAGCCCAGCA	not_eligible	42.56	ENST00000659562-182 ENST00000426083-182 ENST00000667600-182 ENST00000451547-182 ENST00000671403-182 ENST00000658319-182 ENST00000658048-182 ENST00000422128-182 ENST00000449569-182 ENST00000670934-182 ENST00000425775-182 ENST00000658057-182 ENST00000668952-283
ENSG00000231312	513.64	ENST00000667600_3	AAACGCCTCGGCTTTTCTGC	GCATTCTCTCTCTGTAGTCTCAGCA	5/10	51.5	ENST00000667600-163 ENST00000451547-163 ENST00000671403-163 ENST00000658319-163 ENST00000658048-163 ENST00000445520-163 ENST00000422128-163 ENST00000449569-163 ENST00000670934-163 ENST00000425775-163 ENST00000658057-163 ENST00000668952-163
ENSG00000231312	513.64	ENST00000445520_1	AAACGCCTCGGCTTTTCTGC	AGCATTCTCTCTCTGTAGTCTCAGC	5/10	51.5	ENST00000667600-164 ENST00000451547-164 ENST00000671403-164 ENST00000658319-164 ENST00000658048-164 ENST00000445520-164 ENST00000422128-164 ENST00000449569-164 ENST00000670934-164 ENST00000425775-164 ENST00000658057-164 ENST00000668952-164
ENSG00000231312	512.65	ENST00000445520_2	GGAACAGCTTGGGACCCGAA	GCATTCTCTCTCTGTAGTCTCAGCA	5/10	50.85	ENST00000667600-181 ENST00000451547-181 ENST00000671403-181 ENST00000658319-181 ENST00000658048-181 ENST00000445520-181 ENST00000422128-181 ENST00000449569-181 ENST00000670934-181 ENST00000425775-181 ENST00000658057-181
ENSG00000231312	513.64	ENST00000445520_3	AAACGCCTCGGCTTTTCTGC	GCATTCTCTCTCTGTAGTCTCAGC	5/10	51.5	ENST00000667600-163 ENST00000451547-163 ENST00000671403-163 ENST00000658319-163 ENST00000658048-163 ENST00000445520-163 ENST00000422128-163 ENST00000449569-163 ENST00000670934-163 ENST00000425775-163 ENST00000658057-163 ENST00000668952-163
ENSG00000231312	512.65	ENST00000445520_4	GGAACAGCTTGGGACCCGAA	AGCATTCTCTCTCTGTAGTCTCAGC	5/10	50.85	ENST00000667600-182 ENST00000451547-182 ENST00000671403-182 ENST00000658319-182 ENST00000658048-182 ENST00000445520-182 ENST00000422128-182 ENST00000449569-182 ENST00000670934-182 ENST00000425775-182 ENST00000658057-182
ENSG00000231312	513.63	ENST00000668952_3	AAACGCCTCGGCTTTTCTGC	TTCTCTCTCTGTAGTCTCAGCACT	5/10	51.5	ENST00000667600-160 ENST00000451547-160 ENST00000671403-160 ENST00000658319-160 ENST00000658048-160 ENST00000445520-160 ENST00000422128-160 ENST00000449569-160 ENST00000670934-160 ENST00000425775-160 ENST00000658057-160 ENST00000668952-160
ENSG00000231312	513.63	ENST00000668952_4	AAACGCCTCGGCTTTTCTGC	TTCTCTCTCTGTAGTCTCAGCAC	5/10	51.5	ENST00000667600-160 ENST00000451547-160 ENST00000671403-160 ENST00000658319-160 ENST00000658048-160 ENST00000445520-160 ENST00000422128-160 ENST00000449569-160 ENST00000670934-160 ENST00000425775-160 ENST00000658057-160 ENST00000668952-160
ENSG00000231312	101.21	ENST00000366187_0	TGCTGAGACTACAGAGAGAGAATGC	GCGCCGGGACAAAATGAGTA	1/10	5.95	ENST00000366187-186
ENSG00000231312	101.21	ENST00000366187_1	CCAAAGTGCTGAGACTACAGAGAGA	GCGCCGGGACAAAATGAGTA	1/10	5.95	ENST00000366187-192
ENSG00000231312	101.21	ENST00000366187_2	AGTGCTGAGACTACAGAGAGAGA	GCGCCGGGACAAAATGAGTA	1/10	5.95	ENST00000366187-188
ENSG00000231312	101.21	ENST00000366187_3	GCTGAGACTACAGAGAGAGAATGCT	GCGCCGGGACAAAATGAGTA	1/10	5.95	ENST00000366187-185
ENSG00000231312	101.21	ENST00000366187_4	GCTGAGACTACAGAGAGAGAATGC	GCGCCGGGACAAAATGAGTA	1/10	5.95	ENST00000366187-185
ENSG00000231312	-6859.62	ENST00000659562_0	AGATCTGGCAGCAGAAGGGA	GCCAGGTATCTCAAACATATGCCTC	not_eligible	46.21	ENST00000659562-186 ENST00000426083-186 ENST00000667600-186 ENST00000451547-186 ENST00000671403-186 ENST00000658319-186 ENST00000658048-186 ENST00000422128-186 ENST00000449569-186 ENST00000670934-186 ENST00000425775-797 ENST00000668952-287 ENST00000446698-186
ENSG00000231312	-7486.13	ENST00000659562_1	GCAGAGGCATATGTTTGAGATACCT	AGGTTCCAGCCTTCCCTTCAC	not_eligible	24.64	ENST00000659562-184 ENST00000667600-184 ENST00000451547-303 ENST00000671403-3052 ENST00000658319-368 ENST00000658048-266 ENST00000449569-249 ENST00000662313-184 ENST00000668952-184 ENST00000438649-455
ENSG00000231312	-6859.62	ENST00000659562_2	AGATCTGGCAGCAGAAGGGAA	GCCAGGTATCTCAAACATATGCCTC	not_eligible	46.21	ENST00000659562-186 ENST00000426083-186 ENST00000667600-186 ENST00000451547-186 ENST00000671403-186 ENST00000658319-186 ENST00000658048-186 ENST00000422128-186 ENST00000449569-186 ENST00000670934-186 ENST00000425775-797 ENST00000668952-287 ENST00000446698-186
ENSG00000231312	-6859.62	ENST00000659562_3	AAGATCTGGCAGCAGAAGGGA	GCCAGGTATCTCAAACATATGCCTC	not_eligible	46.21	ENST00000659562-187 ENST00000426083-187 ENST00000667600-187 ENST00000451547-187 ENST00000671403-187 ENST00000658319-187 ENST00000658048-187 ENST00000422128-187 ENST00000449569-187 ENST00000670934-187 ENST00000425775-798 ENST00000668952-288 ENST00000446698-187
ENSG00000231312	-7486.13	ENST00000659562_4	GCAGAGGCATATGTTTGAGATACC	AGGTTCCAGCCTTCCCTTCAC	not_eligible	24.64	ENST00000659562-184 ENST00000667600-184 ENST00000451547-303 ENST00000671403-3052 ENST00000658319-368 ENST00000658048-266 ENST00000449569-249 ENST00000662313-184 ENST00000668952-184 ENST00000438649-455
ENSG00000231312	205.4	ENST00000426083_3	GCAGAGGCATATGTTTGAGATACCT	GCTCTTGGGACATCTCAGCCT	2/10	15.08	ENST00000426083-177 ENST00000658319-177 ENST00000422128-177 ENST00000449569-177 ENST00000438649-177
ENSG00000231312	205.4	ENST00000426083_4	GCAGAGGCATATGTTTGAGATACCT	AGCTCTTGGGACATCTCAGCC	2/10	15.08	ENST00000426083-178 ENST00000658319-178 ENST00000422128-178 ENST00000449569-178 ENST00000438649-178
ENSG00000231312	-7206.09	ENST00000671403_3	GCAGAGGCATATGTTTGAGATACCT	CCTGCAGTTCTGGCTCTCTGA	not_eligible	13.26	ENST00000671403-181 ENST00000422128-246 ENST00000438649-246
ENSG00000231312	-6859.61	ENST00000671403_4	TGACCAAAGATCTGGCAGCAGA	GCCAGGTATCTCAAACATATGCCTC	not_eligible	46.21	ENST00000659562-193 ENST00000426083-193 ENST00000667600-193 ENST00000451547-193 ENST00000671403-193 ENST00000658319-193 ENST00000658048-193 ENST00000422128-193 ENST00000449569-193 ENST00000670934-193 ENST00000425775-804 ENST00000668952-294 ENST00000446698-193
ENSG00000231312	-7478.2	ENST00000658048_4	GCAGAGGCATATGTTTGAGATACCT	TCTGGCCATGAAGCACTCACT	not_eligible	12.95	ENST00000426083-278 ENST00000451547-194 ENST00000671403-2943 ENST00000658319-259 ENST00000658048-157
ENSG00000231312	101.2	ENST00000670934_0	GCAGAGGCATATGTTTGAGATACCT	GCGTGGCCCTTTTCATCCAC	1/10	5.69	ENST00000670934-188
ENSG00000231312	101.2	ENST00000670934_1	GCAGAGGCATATGTTTGAGATACC	GCGTGGCCCTTTTCATCCAC	1/10	5.69	ENST00000670934-188
ENSG00000231312	101.2	ENST00000670934_2	GCAGAGGCATATGTTTGAGA	GCGTGGCCCTTTTCATCCAC	1/10	5.69	ENST00000670934-188
ENSG00000231312	101.16	ENST00000670934_3	GCAGAGGCATATGTTTGAGATACCT	AGCGGAGAGAGCCTTGTTGT	1/10	5.69	ENST00000670934-151
ENSG00000231312	0.97	ENST00000662313_0	GCCGGACGCTTGAAAAGGAA	GCCAGGTATCTCAAACATATGCCTC	0/10	0.7	ENST00000662313-167
ENSG00000231312	0.96	ENST00000662313_1	GCCGGACGCTTGAAAAGGAA	AGGTATCTCAAACATATGCCTCTGC	0/10	0.7	ENST00000662313-164
ENSG00000231312	0.97	ENST00000662313_2	GCCGGACGCTTGAAAAGGAAG	GCCAGGTATCTCAAACATATGCCTC	0/10	0.7	ENST00000662313-167
ENSG00000231312	0.96	ENST00000662313_3	GCCGGACGCTTGAAAAGGAA	GGTATCTCAAACATATGCCTCTGC	0/10	0.7	ENST00000662313-163
ENSG00000231312	0.96	ENST00000662313_4	GCCGGACGCTTGAAAAGGAA	TCTCAAACATATGCCTCTGC	0/10	0.7	ENST00000662313-159
ENSG00000231312	-7486.13	ENST00000668952_2	GCAGAGGCATATGTTTGAGATACCT	AGGTTCCAGCCTTCCCTTCA	not_eligible	24.64	ENST00000659562-184 ENST00000667600-184 ENST00000451547-303 ENST00000671403-3052 ENST00000658319-368 ENST00000658048-266 ENST00000449569-249 ENST00000662313-184 ENST00000668952-184 ENST00000438649-455
ENSG00000231312	-7486.13	ENST00000668952_3	GCAGAGGCATATGTTTGAGA	AGGTTCCAGCCTTCCCTTCAC	not_eligible	24.64	ENST00000659562-184 ENST00000667600-184 ENST00000451547-303 ENST00000671403-3052 ENST00000658319-368 ENST00000658048-266 ENST00000449569-249 ENST00000662313-184 ENST00000668952-184 ENST00000438649-455
ENSG00000231312	-7486.13	ENST00000668952_4	GCAGAGGCATATGTTTGAGATACCT	GGTTCCAGCCTTCCCTTCACA	not_eligible	24.64	ENST00000659562-183 ENST00000667600-183 ENST00000451547-302 ENST00000671403-3051 ENST00000658319-367 ENST00000658048-265 ENST00000449569-248 ENST00000662313-183 ENST00000668952-183 ENST00000438649-454
ENSG00000231312	1	ENST00000438649_0	TGGGCAGACTTCCTGTTGCT	GCCAGGTATCTCAAACATATGCCTC	0/10	1.63	ENST00000438649-199
ENSG00000231312	1	ENST00000438649_1	TGGGCAGACTTCCTGTTGCT	AGGTATCTCAAACATATGCCTCTGC	0/10	1.63	ENST00000438649-196
ENSG00000231312	1	ENST00000438649_2	TTGGGCAGACTTCCTGTTGC	GCCAGGTATCTCAAACATATGCCTC	0/10	1.63	ENST00000438649-200
ENSG00000231312	1	ENST00000438649_3	TGGGCAGACTTCCTGTTGCTT	GCCAGGTATCTCAAACATATGCCTC	0/10	1.63	ENST00000438649-199
ENSG00000231312	1	ENST00000438649_4	TTGGGCAGACTTCCTGTTGCT	GCCAGGTATCTCAAACATATGCCTC	0/10	1.63	ENST00000438649-200
ENSG00000231312	513.27	ENST00000659562_0	AGCTCAAGTGATCCTCCCGC	AGTCAGATAAATCCTCTTCTTCCCA	5/10	41.91	ENST00000659562-140 ENST00000426083-140 ENST00000667600-140 ENST00000451547-140 ENST00000671403-140 ENST00000658319-140 ENST00000658048-140 ENST00000422128-140 ENST00000449569-140 ENST00000670934-140 ENST00000425775-140 ENST00000658057-140
ENSG00000231312	513.26	ENST00000659562_1	AAGTGATCCTCCCGCCTTGG	AGTCAGATAAATCCTCTTCTTCCCA	5/10	41.91	ENST00000659562-135 ENST00000426083-135 ENST00000667600-135 ENST00000451547-135 ENST00000671403-135 ENST00000658319-135 ENST00000658048-135 ENST00000422128-135 ENST00000449569-135 ENST00000670934-135 ENST00000425775-135 ENST00000658057-135
ENSG00000231312	513.24	ENST00000659562_2	GGCCTCCCAAAGTGCTGAGA	AGTCAGATAAATCCTCTTCTTCCCA	5/10	41.91	ENST00000659562-117 ENST00000426083-117 ENST00000667600-117 ENST00000451547-117 ENST00000671403-117 ENST00000658319-117 ENST00000658048-117 ENST00000422128-117 ENST00000449569-117 ENST00000670934-117 ENST00000425775-117 ENST00000658057-117
ENSG00000231312	513.27	ENST00000659562_3	AGCTCAAGTGATCCTCCCGC	GTCAGATAAATCCTCTTCTTCCCA	5/10	41.91	ENST00000659562-139 ENST00000426083-139 ENST00000667600-139 ENST00000451547-139 ENST00000671403-139 ENST00000658319-139 ENST00000658048-139 ENST00000422128-139 ENST00000449569-139 ENST00000670934-139 ENST00000425775-139 ENST00000658057-139
ENSG00000231312	513.26	ENST00000659562_4	AAGTGATCCTCCCGCCTTGG	GTCAGATAAATCCTCTTCTTCCCA	5/10	41.91	ENST00000659562-134 ENST00000426083-134 ENST00000667600-134 ENST00000451547-134 ENST00000671403-134 ENST00000658319-134 ENST00000658048-134 ENST00000422128-134 ENST00000449569-134 ENST00000670934-134 ENST00000425775-134 ENST00000658057-134
ENSG00000231312	513.63	ENST00000667600_0	TGAAAAGAGGCAGAGTCTTGCT	TCCCTTCTGCTGCCAGATCT	5/10	51.5	ENST00000667600-153 ENST00000451547-153 ENST00000671403-153 ENST00000658319-153 ENST00000658048-153 ENST00000445520-153 ENST00000422128-153 ENST00000449569-153 ENST00000670934-153 ENST00000425775-153 ENST00000658057-153 ENST00000668952-153
ENSG00000231312	513.63	ENST00000667600_1	TGAAAAGAGGCAGAGTCTTGC	TCCCTTCTGCTGCCAGATCT	5/10	51.5	ENST00000667600-153 ENST00000451547-153 ENST00000671403-153 ENST00000658319-153 ENST00000658048-153 ENST00000445520-153 ENST00000422128-153 ENST00000449569-153 ENST00000670934-153 ENST00000425775-153 ENST00000658057-153 ENST00000668952-153
ENSG00000231312	513.63	ENST00000667600_2	TGAAAAGAGGCAGAGTCTTGCT	TCCCTTCTGCTGCCAGATCTT	5/10	51.5	ENST00000667600-153 ENST00000451547-153 ENST00000671403-153 ENST00000658319-153 ENST00000658048-153 ENST00000445520-153 ENST00000422128-153 ENST00000449569-153 ENST00000670934-153 ENST00000425775-153 ENST00000658057-153 ENST00000668952-153
ENSG00000231312	513.63	ENST00000667600_3	TGAAAAGAGGCAGAGTCTTGCT	TTCCCTTCTGCTGCCAGATCT	5/10	51.5	ENST00000667600-154 ENST00000451547-154 ENST00000671403-154 ENST00000658319-154 ENST00000658048-154 ENST00000445520-154 ENST00000422128-154 ENST00000449569-154 ENST00000670934-154 ENST00000425775-154 ENST00000658057-154 ENST00000668952-154
ENSG00000231312	513.63	ENST00000667600_4	TGAAAAGAGGCAGAGTCTTGCTT	TCCCTTCTGCTGCCAGATCT	5/10	51.5	ENST00000667600-153 ENST00000451547-153 ENST00000671403-153 ENST00000658319-153 ENST00000658048-153 ENST00000445520-153 ENST00000422128-153 ENST00000449569-153 ENST00000670934-153 ENST00000425775-153 ENST00000658057-153 ENST00000668952-153
ENSG00000231312	-7360.64	ENST00000659562_0	TGCTGGGCTCAGTGTGAACA	TGATCAACCACTTGTTATGTCA	not_eligible	16.54	ENST00000659562-191 ENST00000667600-191 ENST00000425775-802 ENST00000662313-191 ENST00000668952-191
ENSG00000231312	-7360.64	ENST00000659562_1	TGCTGGGCTCAGTGTGAACA	ACAGTATGATCAACCACTTGTT	not_eligible	16.54	ENST00000659562-197 ENST00000667600-197 ENST00000425775-808 ENST00000662313-197 ENST00000668952-197
ENSG00000231312	-7360.65	ENST00000659562_2	AGTGTGAACAAACAGCGCGG	TGATCAACCACTTGTTATGTCA	not_eligible	16.54	ENST00000659562-181 ENST00000667600-181 ENST00000425775-792 ENST00000662313-181 ENST00000668952-181
ENSG00000231312	-7360.65	ENST00000659562_3	AGTGTGAACAAACAGCGCGG	ACAGTATGATCAACCACTTGTT	not_eligible	16.54	ENST00000659562-187 ENST00000667600-187 ENST00000425775-798 ENST00000662313-187 ENST00000668952-187
ENSG00000231312	-7360.67	ENST00000659562_4	GCGGGAGAATGCAACCACTG	TGATCAACCACTTGTTATGTCA	not_eligible	16.54	ENST00000659562-165 ENST00000667600-165 ENST00000425775-776 ENST00000662313-165 ENST00000668952-165
ENSG00000231312	205.42	ENST00000426083_0	TGCTGGGCTCAGTGTGAACA	AGTCACATGAGCCAATTCTGT	2/10	15.08	ENST00000426083-197 ENST00000658319-197 ENST00000422128-197 ENST00000449569-197 ENST00000438649-197
ENSG00000231312	205.41	ENST00000426083_1	AGTGTGAACAAACAGCGCGG	AGTCACATGAGCCAATTCTGT	2/10	15.08	ENST00000426083-187 ENST00000658319-187 ENST00000422128-187 ENST00000449569-187 ENST00000438649-187
ENSG00000231312	205.4	ENST00000426083_2	GCGGGAGAATGCAACCACTG	AGTCACATGAGCCAATTCTGT	2/10	15.08	ENST00000426083-171 ENST00000658319-171 ENST00000422128-171 ENST00000449569-171 ENST00000438649-171
ENSG00000231312	205.42	ENST00000426083_3	TGCTGGGCTCAGTGTGAACA	AGTCACATGAGCCAATTCTGTT	2/10	15.08	ENST00000426083-197 ENST00000658319-197 ENST00000422128-197 ENST00000449569-197 ENST00000438649-197
ENSG00000231312	205.41	ENST00000426083_4	AGTGTGAACAAACAGCGCGG	AGTCACATGAGCCAATTCTGTT	2/10	15.08	ENST00000426083-187 ENST00000658319-187 ENST00000422128-187 ENST00000449569-187 ENST00000438649-187
ENSG00000231312	103.13	ENST00000671403_0	TTGTCCCCAGGCAGTGAGTG	TCAACCACTCTGAACTGCACCA	1/10	6.96	ENST00000451547-101 ENST00000671403-101 ENST00000658319-101
ENSG00000231312	103.15	ENST00000671403_1	GCACCCTGTCTCAGCACTCT	TCAACCACTCTGAACTGCACCA	1/10	6.96	ENST00000451547-128 ENST00000671403-128 ENST00000658319-128
ENSG00000231312	103.13	ENST00000671403_2	TTGTCCCCAGGCAGTGAGTG	CAACCACTCTGAACTGCACCA	1/10	6.96	ENST00000451547-100 ENST00000671403-100 ENST00000658319-100
ENSG00000231312	103.13	ENST00000671403_3	TTGTCCCCAGGCAGTGAGTG	CAACCACTCTGAACTGCACCAG	1/10	6.96	ENST00000451547-100 ENST00000671403-100 ENST00000658319-100
ENSG00000231312	103.15	ENST00000671403_4	GCACCCTGTCTCAGCACTCT	CAACCACTCTGAACTGCACCA	1/10	6.96	ENST00000451547-127 ENST00000671403-127 ENST00000658319-127
ENSG00000231312	0.94	ENST00000658319_3	ACCCAGGAGAAGCAAAGGCA	TCAACCACTCTGAACTGCACCA	0/10	0.29	ENST00000658319-145
ENSG00000231312	0.93	ENST00000658319_4	AAAGGCACCCTGTCTCAGCA	TCAACCACTCTGAACTGCACCA	0/10	0.29	ENST00000658319-132
ENSG00000231312	-7578.37	ENST00000658048_0	GCCACTGGAGGTCATCTCGT	TCAACCACTCTGAACTGCACCA	not_eligible	7.02	ENST00000451547-236 ENST00000671403-2985 ENST00000658319-301 ENST00000658048-199
ENSG00000231312	-7578.38	ENST00000658048_1	GCCACTGGAGGTCATCTCGT	CAACCACTCTGAACTGCACCA	not_eligible	7.02	ENST00000451547-235 ENST00000671403-2984 ENST00000658319-300 ENST00000658048-198
ENSG00000231312	-7578.38	ENST00000658048_2	GCCACTGGAGGTCATCTCGT	CAACCACTCTGAACTGCACCAG	not_eligible	7.02	ENST00000451547-235 ENST00000671403-2984 ENST00000658319-300 ENST00000658048-198
ENSG00000231312	-7578.37	ENST00000658048_3	GCCACTGGAGGTCATCTCGT	TCAACCACTCTGAACTGCACC	not_eligible	7.02	ENST00000451547-236 ENST00000671403-2985 ENST00000658319-301 ENST00000658048-199
ENSG00000231312	-7578.37	ENST00000658048_4	TGGCCACTGGAGGTCATCTC	CAACCACTCTGAACTGCACCA	not_eligible	7.02	ENST00000451547-237 ENST00000671403-2986 ENST00000658319-302 ENST00000658048-200
ENSG00000231312	0.95	ENST00000659562_0	GACCCTGCCAACGCAACAAA	AAGACTCTGCCTCTGAGCCC	0/10	0.4	ENST00000659562-149
ENSG00000231312	0.93	ENST00000659562_1	GCCCAGACCTTCTCTGCACT	AAGACTCTGCCTCTGAGCCC	0/10	0.4	ENST00000659562-128
ENSG00000231312	0.94	ENST00000659562_2	GCAACAAACGCCCAGACCTT	AAGACTCTGCCTCTGAGCCC	0/10	0.4	ENST00000659562-137
ENSG00000231312	0.95	ENST00000659562_3	ACCCTGCCAACGCAACAAAC	AAGACTCTGCCTCTGAGCCC	0/10	0.4	ENST00000659562-148
ENSG00000231312	0.94	ENST00000659562_4	CAACGCAACAAACGCCCAGA	AAGACTCTGCCTCTGAGCCC	0/10	0.4	ENST00000659562-141
ENSG00000231312	102.17	ENST00000426083_0	GGGCTCAGAGGCAGAGTCTT	TCCCTTCTGCTGCCAGATCT	1/10	6.32	ENST00000659562-154 ENST00000426083-154
ENSG00000231312	102.17	ENST00000426083_1	GCTCAGAGGCAGAGTCTTGCT	TCCCTTCTGCTGCCAGATCT	1/10	6.32	ENST00000659562-152 ENST00000426083-152
ENSG00000231312	102.17	ENST00000426083_2	GGGCTCAGAGGCAGAGTCTT	TCCCTTCTGCTGCCAGATCTT	1/10	6.32	ENST00000659562-154 ENST00000426083-154
ENSG00000231312	102.17	ENST00000426083_3	GGGCTCAGAGGCAGAGTCTT	TTCCCTTCTGCTGCCAGATCT	1/10	6.32	ENST00000659562-155 ENST00000426083-155
ENSG00000231312	102.17	ENST00000426083_4	GCTCAGAGGCAGAGTCTTGC	TCCCTTCTGCTGCCAGATCT	1/10	6.32	ENST00000659562-152 ENST00000426083-152
ENSG00000231312	102.51	ENST00000445520_0	AGCTCAAGTGATCCTCCCGC	CCAATTGTAGACAGAAAATATTCCA	1/10	15.91	ENST00000445520-140 ENST00000668952-140
ENSG00000231312	102.5	ENST00000445520_1	AAGTGATCCTCCCGCCTTGG	CCAATTGTAGACAGAAAATATTCCA	1/10	15.91	ENST00000445520-135 ENST00000668952-135
ENSG00000231312	102.48	ENST00000445520_2	GGCCTCCCAAAGTGCTGAGA	CCAATTGTAGACAGAAAATATTCCA	1/10	15.91	ENST00000445520-117 ENST00000668952-117
ENSG00000231312	102.48	ENST00000445520_3	TGGCCTCCCAAAGTGCTGAG	CCAATTGTAGACAGAAAATATTCCA	1/10	15.91	ENST00000445520-118 ENST00000668952-118
ENSG00000231312	102.5	ENST00000445520_4	CTCAAGTGATCCTCCCGCCT	CCAATTGTAGACAGAAAATATTCCA	1/10	15.91	ENST00000445520-138 ENST00000668952-138
ENSG00000231312	102	ENST00000662313_0	CCGGACGCTTGAAAAGGAAGA	TGTTCACACTGAGCCCAGCA	1/10	3.14	ENST00000443038-113 ENST00000662313-113
ENSG00000231312	102.01	ENST00000662313_1	CCGGACGCTTGAAAAGGAAGA	CCGCGCTGTTTGTTCACACT	1/10	3.14	ENST00000443038-123 ENST00000662313-123
ENSG00000231312	102.03	ENST00000662313_2	CCGGACGCTTGAAAAGGAAGA	CAGTGGTTGCATTCTCCCGC	1/10	3.14	ENST00000443038-139 ENST00000662313-139
ENSG00000231312	0.98	ENST00000662313_3	CCGGACGCTTGAAAAGGAAGA	ACGAGATGACCTCCAGTGGC	0/10	0.7	ENST00000662313-184
ENSG00000231312	0.98	ENST00000662313_4	CCGGACGCTTGAAAAGGAAGA	TGACCTCCAGTGGCCAGGTA	0/10	0.7	ENST00000662313-178
ENSG00000231312	102.14	ENST00000438649_0	CCCAGGAGAAGCAAAGGGTACA	TTTAGCCAGCCGACAGGAGG	1/10	7.16	ENST00000422128-134 ENST00000438649-134
ENSG00000231312	102.13	ENST00000438649_1	CCCAGGAGAAGCAAAGGGTACA	CCAGCCGACAGGAGGAACAA	1/10	7.16	ENST00000422128-129 ENST00000438649-129
ENSG00000231312	102.14	ENST00000438649_2	CCCAGGAGAAGCAAAGGGTAC	TTTAGCCAGCCGACAGGAGG	1/10	7.16	ENST00000422128-134 ENST00000438649-134
ENSG00000231312	102.13	ENST00000438649_3	CCCAGGAGAAGCAAAGGGTAC	CCAGCCGACAGGAGGAACAA	1/10	7.16	ENST00000422128-129 ENST00000438649-129
ENSG00000231312	102.14	ENST00000438649_4	CCCAGGAGAAGCAAAGGGTACA	TAGCCAGCCGACAGGAGGAA	1/10	7.16	ENST00000422128-132 ENST00000438649-132
ENSG00000231312	101.2	ENST00000426083_0	GCCACTGGAGGTCATCTCGT	TCAGCTCCCTCTTTGCTTCTCC	1/10	5.92	ENST00000426083-183
ENSG00000231312	101.21	ENST00000426083_1	TACCTGGCCACTGGAGGTCA	TCAGCTCCCTCTTTGCTTCTCC	1/10	5.92	ENST00000426083-189
ENSG00000231312	101.2	ENST00000426083_2	GCCACTGGAGGTCATCTCGT	AGCTCCCTCTTTGCTTCTCCTG	1/10	5.92	ENST00000426083-181
ENSG00000231312	101.2	ENST00000426083_3	GCCACTGGAGGTCATCTCGT	CAGCTCCCTCTTTGCTTCTCCT	1/10	5.92	ENST00000426083-182
ENSG00000231312	101.21	ENST00000426083_4	TACCTGGCCACTGGAGGTCA	AGCTCCCTCTTTGCTTCTCCTG	1/10	5.92	ENST00000426083-187
ENSG00000231312	100.24	ENST00000426083_0	TGCTAGCAGTGAAAGCTCAGAGT	GTGCTGAGACAGGGTGCCTT	1/10	6.21	ENST00000426083-136 ENST00000658319-117
ENSG00000231312	100.24	ENST00000426083_1	TGCTAGCAGTGAAAGCTCAGA	GTGCTGAGACAGGGTGCCTT	1/10	6.21	ENST00000426083-136 ENST00000658319-117
ENSG00000231312	100.24	ENST00000426083_2	GCTAGCAGTGAAAGCTCAGAGT	GTGCTGAGACAGGGTGCCTT	1/10	6.21	ENST00000426083-135 ENST00000658319-116
ENSG00000231312	100.24	ENST00000426083_3	TGCTAGCAGTGAAAGCTCAGAG	GTGCTGAGACAGGGTGCCTT	1/10	6.21	ENST00000426083-136 ENST00000658319-117
ENSG00000231312	101.16	ENST00000426083_4	TGCTAGCAGTGAAAGCTCAGAGT	GTGCTGAGACAGGGTGCCTTA	1/10	5.92	ENST00000426083-136
ENSG00000231312	101.2	ENST00000426083_0	TCTCTGGTGCAGTTCAGGATAT	ATCTGGTGGACCTGGCTTGG	1/10	5.92	ENST00000426083-181
ENSG00000231312	101.2	ENST00000426083_1	TCTCTGGTGCAGTTCAGGATATT	ATCTGGTGGACCTGGCTTGG	1/10	5.92	ENST00000426083-181
ENSG00000231312	101.2	ENST00000426083_2	CTCTGGTGCAGTTCAGGATAT	ATCTGGTGGACCTGGCTTGG	1/10	5.92	ENST00000426083-180
ENSG00000231312	101.2	ENST00000426083_3	ATCTCTGGTGCAGTTCAGGATAT	ATCTGGTGGACCTGGCTTGG	1/10	5.92	ENST00000426083-182
ENSG00000231312	101.2	ENST00000426083_4	TCTGGTGCAGTTCAGGATAT	ATCTGGTGGACCTGGCTTGG	1/10	5.92	ENST00000426083-179
ENSG00000231312	101.22	ENST00000671403_0	AGTGTGAACAAACAGCGCGG	TCAAGTCAGATCAATTTGTACCTGT	1/10	6.1	ENST00000671403-191
ENSG00000231312	101.2	ENST00000671403_1	GCGGGAGAATGCAACCACTG	TCAAGTCAGATCAATTTGTACCTGT	1/10	6.1	ENST00000671403-175
ENSG00000231312	101.23	ENST00000671403_2	TGCTGGGCTCAGTGTGAACA	CAAGTCAGATCAATTTGTACCTGT	1/10	6.1	ENST00000671403-200
ENSG00000231312	101.22	ENST00000671403_3	AGTGTGAACAAACAGCGCGG	CAAGTCAGATCAATTTGTACCTGT	1/10	6.1	ENST00000671403-190
ENSG00000231312	101.2	ENST00000671403_4	GCGGGAGAATGCAACCACTG	CAAGTCAGATCAATTTGTACCTGT	1/10	6.1	ENST00000671403-174
ENSG00000231312	0.99	ENST00000658319_0	GCCACTGGAGGTCATCTCGT	TGAGACAGGGTGCCTTTGCT	0/10	0.29	ENST00000658319-186
ENSG00000231312	0.99	ENST00000658319_1	GCCACTGGAGGTCATCTCGT	TGCTGAGACAGGGTGCCTTT	0/10	0.29	ENST00000658319-189
ENSG00000231312	0.99	ENST00000658319_2	TACCTGGCCACTGGAGGTCA	TGAGACAGGGTGCCTTTGCT	0/10	0.29	ENST00000658319-192
ENSG00000231312	1	ENST00000658319_3	TACCTGGCCACTGGAGGTCA	TGCTGAGACAGGGTGCCTTT	0/10	0.29	ENST00000658319-195
ENSG00000231312	100.31	ENST00000658319_4	GCCACTGGAGGTCATCTCGT	GTGCTGAGACAGGGTGCCTT	1/10	6.21	ENST00000426083-209 ENST00000658319-190
ENSG00000231312	0.99	ENST00000658048_0	TGCTGGGCTCAGTGTGAACA	GCACTCACTGCTGTTATGTCA	0/10	0.07	ENST00000658048-190
ENSG00000231312	0.98	ENST00000658048_1	AGTGTGAACAAACAGCGCGG	GCACTCACTGCTGTTATGTCA	0/10	0.07	ENST00000658048-180
ENSG00000231312	0.96	ENST00000658048_2	GCGGGAGAATGCAACCACTG	GCACTCACTGCTGTTATGTCA	0/10	0.07	ENST00000658048-164
ENSG00000231312	0.92	ENST00000658048_3	GCCACTGGAGGTCATCTCGT	GCACTCACTGCTGTTATGTCA	0/10	0.07	ENST00000658048-119
ENSG00000231312	0.92	ENST00000658048_4	TACCTGGCCACTGGAGGTCA	GCACTCACTGCTGTTATGTCA	0/10	0.07	ENST00000658048-125
ENSG00000231312	0.98	ENST00000449569_0	GCCACTGGAGGTCATCTCGT	CAACCACTCTTTGCTTCTCCTGG	0/10	1.72	ENST00000449569-181
ENSG00000231312	0.99	ENST00000449569_1	TACCTGGCCACTGGAGGTCA	CAACCACTCTTTGCTTCTCCTGG	0/10	1.72	ENST00000449569-187
ENSG00000231312	0.98	ENST00000449569_2	CTGGCCACTGGAGGTCATCT	CAACCACTCTTTGCTTCTCCTGG	0/10	1.72	ENST00000449569-184
ENSG00000231312	0.98	ENST00000449569_3	TGGCCACTGGAGGTCATCTC	CAACCACTCTTTGCTTCTCCTGG	0/10	1.72	ENST00000449569-183
ENSG00000231312	0.99	ENST00000449569_4	ATACCTGGCCACTGGAGGTC	CAACCACTCTTTGCTTCTCCTGG	0/10	1.72	ENST00000449569-188
ENSG00000231312	101.21	ENST00000670934_0	TGCTGGGCTCAGTGTGAACA	AGCGGAGAGAGCCTTGTTGT	1/10	5.69	ENST00000670934-196
ENSG00000231312	101.2	ENST00000670934_1	AGTGTGAACAAACAGCGCGG	AGCGGAGAGAGCCTTGTTGT	1/10	5.69	ENST00000670934-186
ENSG00000231312	101.18	ENST00000670934_2	GCGGGAGAATGCAACCACTG	AGCGGAGAGAGCCTTGTTGT	1/10	5.69	ENST00000670934-170
ENSG00000231312	101.14	ENST00000670934_3	GCCACTGGAGGTCATCTCGT	AGCGGAGAGAGCCTTGTTGT	1/10	5.69	ENST00000670934-125
ENSG00000231312	101.14	ENST00000670934_4	TACCTGGCCACTGGAGGTCA	AGCGGAGAGAGCCTTGTTGT	1/10	5.69	ENST00000670934-131
ENSG00000231312	0.98	ENST00000658057_0	AGATCTGGCAGCAGAAGGGA	TGATCAACCACTCTCTGCAGTG	0/10	0.84	ENST00000658057-176
ENSG00000231312	0.98	ENST00000658057_1	AGATCTGGCAGCAGAAGGGA	TGATCAACCACTCTCTGCAGT	0/10	0.84	ENST00000658057-176
ENSG00000231312	0.98	ENST00000658057_2	AGATCTGGCAGCAGAAGGGAA	TGATCAACCACTCTCTGCAGTG	0/10	0.84	ENST00000658057-176
ENSG00000231312	0.98	ENST00000658057_3	AAGATCTGGCAGCAGAAGGGA	TGATCAACCACTCTCTGCAGTG	0/10	0.84	ENST00000658057-177
ENSG00000231312	0.98	ENST00000658057_4	AGATCTGGCAGCAGAAGGGA	GATCAACCACTCTCTGCAGTG	0/10	0.84	ENST00000658057-175
ENSG00000231312	0.96	ENST00000668952_0	AGATCTGGCAGCAGAAGGGA	GTCAGATAAATCCTCTTCTTCCAGA	0/10	0.65	ENST00000668952-158
ENSG00000231312	0.96	ENST00000668952_1	AGATCTGGCAGCAGAAGGGA	AGTCAGATAAATCCTCTTCTTCCAG	0/10	0.65	ENST00000668952-159
ENSG00000231312	0.96	ENST00000668952_2	AGATCTGGCAGCAGAAGGGA	TCAGATAAATCCTCTTCTTCCAGA	0/10	0.65	ENST00000668952-157
ENSG00000231312	0.96	ENST00000668952_3	AGATCTGGCAGCAGAAGGGA	GTCAGATAAATCCTCTTCTTCCAG	0/10	0.65	ENST00000668952-158
ENSG00000231312	0.96	ENST00000668952_4	AGATCTGGCAGCAGAAGGGAA	GTCAGATAAATCCTCTTCTTCCAGA	0/10	0.65	ENST00000668952-158
ENSG00000231312	0.91	ENST00000438649_0	GGTGTTCCTGACCCTGGAAGA	TGTTCACACTGAGCCCAGCA	0/10	1.63	ENST00000438649-113
ENSG00000231312	0.92	ENST00000438649_1	GGTGTTCCTGACCCTGGAAGA	CCGCGCTGTTTGTTCACACT	0/10	1.63	ENST00000438649-123
ENSG00000231312	0.94	ENST00000438649_2	GGTGTTCCTGACCCTGGAAGA	CAGTGGTTGCATTCTCCCGC	0/10	1.63	ENST00000438649-139
ENSG00000231312	0.98	ENST00000438649_3	GGTGTTCCTGACCCTGGAAGA	ACGAGATGACCTCCAGTGGC	0/10	1.63	ENST00000438649-184
ENSG00000231312	0.98	ENST00000438649_4	GGTGTTCCTGACCCTGGAAGA	TGACCTCCAGTGGCCAGGTA	0/10	1.63	ENST00000438649-178
ENSG00000231312	0.92	ENST00000438649_0	CCTCCTGTCGGCTGGCTAAA	TCAACCACTTCTGTTACAGCCCA	0/10	1.63	ENST00000438649-117
ENSG00000231312	0.92	ENST00000438649_1	TTGTTCCTCCTGTCGGCTGG	TCAACCACTTCTGTTACAGCCCA	0/10	1.63	ENST00000438649-122
ENSG00000231312	0.92	ENST00000438649_2	CCTCCTGTCGGCTGGCTAAA	CAACCACTTCTGTTACAGCCCAC	0/10	1.63	ENST00000438649-116
ENSG00000231312	0.92	ENST00000438649_3	TTGTTCCTCCTGTCGGCTGG	CAACCACTTCTGTTACAGCCCAC	0/10	1.63	ENST00000438649-121
ENSG00000231312	0.92	ENST00000438649_4	CCTCCTGTCGGCTGGCTAAA	CAACCACTTCTGTTACAGCCCA	0/10	1.63	ENST00000438649-116
ENSG00000231312	101.98	ENST00000415640_0	ATAACAATTGGTTGGAAAGAACCCA	ACTTGCCCATCGCTTAGCCT	1/10	26.98	ENST00000415640-185
ENSG00000231312	101.99	ENST00000415640_1	ATAACAATTGGTTGGAAAGAACCCA	CCTCTCACTTGCCCATCGCT	1/10	26.98	ENST00000415640-191
ENSG00000231312	101.99	ENST00000415640_2	ATAACAATTGGTTGGAAAGAACCCA	CACTTGCCCATCGCTTAGCC	1/10	26.98	ENST00000415640-186
ENSG00000231312	101.98	ENST00000415640_3	ATAACAATTGGTTGGAAAGAACCCA	TTGCCCATCGCTTAGCCTCT	1/10	26.98	ENST00000415640-183
ENSG00000231312	101.99	ENST00000415640_4	ATAACAATTGGTTGGAAAGAACCCA	TCCCTCTCACTTGCCCATCG	1/10	26.98	ENST00000415640-193
ENSG00000231312	101.92	ENST00000415640_0	ACATGGGCACAGCATCCCTT	TGCTCAAGCCCCTCTTCTCT	1/10	26.98	ENST00000415640-121
ENSG00000231312	101.92	ENST00000415640_1	ACATGGGCACAGCATCCCTT	CTGCTCAAGCCCCTCTTCTCT	1/10	26.98	ENST00000415640-122
ENSG00000231312	101.92	ENST00000415640_2	ACATGGGCACAGCATCCCTT	TGCTCAAGCCCCTCTTCTCTC	1/10	26.98	ENST00000415640-121
ENSG00000231312	101.92	ENST00000415640_3	ACATGGGCACAGCATCCCTT	TCTGCTCAAGCCCCTCTTCTC	1/10	26.98	ENST00000415640-123
ENSG00000231312	101.92	ENST00000415640_4	ACATGGGCACAGCATCCCTT	GCTCAAGCCCCTCTTCTCTCT	1/10	26.98	ENST00000415640-120
ENSG00000242242	204.44	ENST00000485473_0	ACAGGAAAATCTGGAATAGCATCT	GCAGGAAAACCACCACTGGC	2/3	59.78	ENST00000485473-161 ENST00000474769-161 ENST00000491709-161
ENSG00000242242	204.44	ENST00000485473_1	GACAGGAAAATCTGGAATAGCATCT	GCAGGAAAACCACCACTGGC	2/3	59.78	ENST00000485473-162 ENST00000474769-162 ENST00000491709-162
ENSG00000242242	204.47	ENST00000485473_2	ACAGGAAAATCTGGAATAGCATCT	TGGTGTCCACTGGAAGGCAA	2/3	59.78	ENST00000485473-194 ENST00000474769-194 ENST00000491709-194
ENSG00000242242	204.48	ENST00000485473_3	GGAAAATCTGGAATAGCATCTTC	TGGTGTCCACTGGAAGGCAAG	2/3	59.78	ENST00000485473-195 ENST00000474769-195 ENST00000491709-195
ENSG00000242242	204.44	ENST00000485473_4	ACAGGAAAATCTGGAATAGCATCTT	GCAGGAAAACCACCACTGGC	2/3	59.78	ENST00000485473-161 ENST00000474769-161 ENST00000491709-161
ENSG00000242242	103.91	ENST00000485473_0	GCCAGTGGTGGTTTTCCTGC	GGCCTAAGAGATTTCACATTTCTTT	1/3	53.07	ENST00000485473-108 ENST00000474769-108 ENST00000476301-108
ENSG00000242242	103.91	ENST00000485473_1	CCAGTGGTGGTTTTCCTGCC	GGCCTAAGAGATTTCACATTTCTTT	1/3	53.07	ENST00000485473-107 ENST00000474769-107 ENST00000476301-107
ENSG00000242242	103.9	ENST00000485473_2	AGTGGTGGTTTTCCTGCCAGA	GGCCTAAGAGATTTCACATTTCTTT	1/3	53.07	ENST00000485473-105 ENST00000474769-105 ENST00000476301-105
ENSG00000242242	103.91	ENST00000485473_3	CAGTGGTGGTTTTCCTGCCA	GGCCTAAGAGATTTCACATTTCTTT	1/3	53.07	ENST00000485473-106 ENST00000474769-106 ENST00000476301-106
ENSG00000242242	103.91	ENST00000485473_4	GCCAGTGGTGGTTTTCCTGC	GCCTAAGAGATTTCACATTTCTTT	1/3	53.07	ENST00000485473-107 ENST00000474769-107 ENST00000476301-107
ENSG00000242242	103.97	ENST00000485473_0	CCTGACCTTCTCCATGAGGACAG	GCCAAAGCAGAGTGGTGGTG	1/3	47.57	ENST00000485473-165 ENST00000474769-165 ENST00000383686-165
ENSG00000242242	103.97	ENST00000485473_1	CCTGACCTTCTCCATGAGGACAG	TGCCAAAGCAGAGTGGTGGT	1/3	47.57	ENST00000485473-166 ENST00000474769-166 ENST00000383686-166
ENSG00000242242	103.91	ENST00000485473_2	CCTGACCTTCTCCATGAGGACAG	CTTCTGAGCCACCGAGAGCT	1/3	47.57	ENST00000485473-108 ENST00000474769-108 ENST00000383686-108
ENSG00000242242	103.93	ENST00000485473_3	CCTGACCTTCTCCATGAGGACAG	TCACTGCAGGAGAAGAGGGC	1/3	47.57	ENST00000485473-133 ENST00000474769-133 ENST00000383686-133
ENSG00000242242	103.96	ENST00000485473_4	CCTGACCTTCTCCATGAGGACAG	AGCAGAGTGGTGGTGATGCC	1/3	47.57	ENST00000485473-160 ENST00000474769-160 ENST00000383686-160
ENSG00000242242	102.41	ENST00000467426_0	GCCAGTGGTGGTTTTCCTGC	AGTTTGCAGGCTTTCAGCTCTTT	1/3	27.85	ENST00000467426-106 ENST00000463025-106
ENSG00000242242	102.4	ENST00000467426_1	GCCAGTGGTGGTTTTCCTGC	TGCAGGCTTTCAGCTCTTTT	1/3	27.85	ENST00000467426-102 ENST00000463025-102
ENSG00000242242	102.4	ENST00000467426_2	GCCAGTGGTGGTTTTCCTGC	TTGCAGGCTTTCAGCTCTTT	1/3	27.85	ENST00000467426-103 ENST00000463025-103
ENSG00000242242	102.4	ENST00000467426_3	GCCAGTGGTGGTTTTCCTGC	GTTTGCAGGCTTTCAGCTCTTT	1/3	27.85	ENST00000467426-105 ENST00000463025-105
ENSG00000242242	102.4	ENST00000467426_4	CCAGTGGTGGTTTTCCTGCC	AGTTTGCAGGCTTTCAGCTCTTT	1/3	27.85	ENST00000467426-105 ENST00000463025-105
ENSG00000242242	0.9	ENST00000485473_0	AGGCTGAGGCAGGAGAGAGA	TAGGAACAGCTCCCGTCTGC	0/3	11.6	ENST00000485473-105
ENSG00000242242	0.91	ENST00000485473_1	AGGCTGAGGCAGGAGAGAGA	ATAGGAACAGCTCCCGTCTGC	0/3	11.6	ENST00000485473-106
ENSG00000242242	0.91	ENST00000485473_2	AGGCTGAGGCAGGAGAGAGA	CCGAATAGGAACAGCTCCCGT	0/3	11.6	ENST00000485473-110
ENSG00000242242	0.91	ENST00000485473_3	AGGCTGAGGCAGGAGAGAGA	TGGCCGAATAGGAACAGCTCC	0/3	11.6	ENST00000485473-113
ENSG00000242242	0.9	ENST00000485473_4	AGGCTGAGGCAGGAGAGAGAT	TAGGAACAGCTCCCGTCTGC	0/3	11.6	ENST00000485473-105
ENSG00000242242	101.39	ENST00000491709_0	GCCAGTGGTGGTTTTCCTGC	GGCCCTTTGTGATTCGTGCTTT	1/3	15.64	ENST00000491709-105
ENSG00000242242	101.38	ENST00000491709_1	CCAGTGGTGGTTTTCCTGCC	GGCCCTTTGTGATTCGTGCTTT	1/3	15.64	ENST00000491709-104
ENSG00000242242	101.38	ENST00000491709_2	GCCAGTGGTGGTTTTCCTGC	GCCCTTTGTGATTCGTGCTTT	1/3	15.64	ENST00000491709-104
ENSG00000242242	101.38	ENST00000491709_3	AGTGGTGGTTTTCCTGCCAGA	GGCCCTTTGTGATTCGTGCTTT	1/3	15.64	ENST00000491709-102
ENSG00000242242	101.38	ENST00000491709_4	CAGTGGTGGTTTTCCTGCCA	GGCCCTTTGTGATTCGTGCTTT	1/3	15.64	ENST00000491709-103
ENSG00000242242	0.96	ENST00000467426_0	GCTCCACATCTCCAAGAAAACATCT	GCAGGAAAACCACCACTGGC	0/3	11.62	ENST00000467426-162
ENSG00000242242	1	ENST00000467426_1	GCTCCACATCTCCAAGAAAACATCT	TGGTGTCCACTGGAAGGCAA	0/3	11.62	ENST00000467426-195
ENSG00000242242	0.96	ENST00000467426_2	GCTCCACATCTCCAAGAAAACATCT	GGCAGGAAAACCACCACTGG	0/3	11.62	ENST00000467426-163
ENSG00000242242	1	ENST00000467426_3	GCTCCACATCTCCAAGAAAACATCT	ATGGTGTCCACTGGAAGGCA	0/3	11.62	ENST00000467426-196
ENSG00000242242	1	ENST00000467426_4	GCTCCACATCTCCAAGAAAACATCT	ATGGTGTCCACTGGAAGGCAA	0/3	11.62	ENST00000467426-196
ENSG00000242242	0.9	ENST00000467426_0	ACAAGGCAGCAGAAATAGGCAC	TGTGATTCGTGCCTGGAGGT	0/3	11.62	ENST00000467426-101
ENSG00000242242	0.9	ENST00000467426_1	CAAGGCAGCAGAAATAGGCACA	TGTGATTCGTGCCTGGAGGT	0/3	11.62	ENST00000467426-100
ENSG00000242242	0.9	ENST00000467426_2	GGCAGCAGAAATAGGCACAGT	CCCTTTGTGATTCGTGCCTGG	0/3	11.62	ENST00000467426-102
ENSG00000242242	0.9	ENST00000467426_3	ACAAGGCAGCAGAAATAGGCA	TGTGATTCGTGCCTGGAGGT	0/3	11.62	ENST00000467426-101
ENSG00000242242	0.9	ENST00000467426_4	GGCAGCAGAAATAGGCACAGTG	CCCTTTGTGATTCGTGCCTGG	0/3	11.62	ENST00000467426-102
ENSG00000242242	101.4	ENST00000463025_0	GGCAGCAGAAATAGGCACAGT	GGGACTTTTCCATTGGACCTGG	1/3	16.24	ENST00000463025-103
ENSG00000242242	101.4	ENST00000463025_1	GGCAGCAGAAATAGGCACAGTG	GGGACTTTTCCATTGGACCTGG	1/3	16.24	ENST00000463025-103
ENSG00000242242	101.4	ENST00000463025_2	AGGCAGCAGAAATAGGCACAGT	GGGACTTTTCCATTGGACCTGG	1/3	16.24	ENST00000463025-104
ENSG00000242242	101.4	ENST00000463025_3	AGGCAGCAGAAATAGGCACAG	GGGACTTTTCCATTGGACCTGG	1/3	16.24	ENST00000463025-104
ENSG00000242242	101.4	ENST00000463025_4	AGGCAGCAGAAATAGGCACA	GGGACTTTTCCATTGGACCTGG	1/3	16.24	ENST00000463025-104
ENSG00000246859	203.27	ENST00000666013_0	AGGACGTGGAAGCAGCTACG	AGAGCATCAAGTTGGCTGCTG	2/2	83.78	ENST00000666013-113 ENST00000500779-113
ENSG00000246859	203.28	ENST00000666013_1	AGGTGAAGCAAGGACGTGGA	AGAGCATCAAGTTGGCTGCTG	2/2	83.78	ENST00000666013-123 ENST00000500779-123
ENSG00000246859	203.27	ENST00000666013_2	AGGACGTGGAAGCAGCTACG	AAGAGCATCAAGTTGGCTGCTG	2/2	83.78	ENST00000666013-114 ENST00000500779-114
ENSG00000246859	203.27	ENST00000666013_3	AGGACGTGGAAGCAGCTACG	TGAAGAGCATCAAGTTGGCTGC	2/2	83.78	ENST00000666013-116 ENST00000500779-116
ENSG00000246859	203.32	ENST00000666013_4	ACAGCAGCCAACTTGATGCTC	AGGCCACTTGTCCCATAGCT	2/2	83.78	ENST00000666013-167 ENST00000500779-167
ENSG00000246859	203.3	ENST00000666013_0	GGAGCATGAGAACAGGAAGCC	AGGAACAGACGTGGAGCTGG	2/2	83.78	ENST00000666013-147 ENST00000500779-147
ENSG00000246859	203.3	ENST00000666013_1	GGAGCATGAGAACAGGAAGCC	GGAACAGACGTGGAGCTGGA	2/2	83.78	ENST00000666013-146 ENST00000500779-146
ENSG00000246859	203.3	ENST00000666013_2	AGCATGAGAACAGGAAGCCAGA	AGGAACAGACGTGGAGCTGG	2/2	83.78	ENST00000666013-145 ENST00000500779-145
ENSG00000246859	203.3	ENST00000666013_3	AGCATGAGAACAGGAAGCCAGA	GGAACAGACGTGGAGCTGGA	2/2	83.78	ENST00000666013-144 ENST00000500779-144
ENSG00000246859	203.35	ENST00000666013_4	CCAGGCTGCTGCTCAGGTAA	TAACTTCTGGCTTCCTGTTCTC	2/2	83.78	ENST00000666013-196 ENST00000500779-196
ENSG00000246859	203.35	ENST00000666013_0	CCAGCTCCACGTCTGTTCCT	TGTGACCCTGAAACCTGGCA	2/2	83.78	ENST00000666013-191 ENST00000500779-191
ENSG00000246859	203.35	ENST00000666013_1	TCCAGCTCCACGTCTGTTCC	TGTGACCCTGAAACCTGGCA	2/2	83.78	ENST00000666013-192 ENST00000500779-192
ENSG00000246859	203.26	ENST00000666013_2	AAGCAGCACTAGGGAGAGGC	AGGAACAGACGTGGAGCTGG	2/2	83.78	ENST00000666013-107 ENST00000500779-107
ENSG00000246859	203.26	ENST00000666013_3	AAGCAGCACTAGGGAGAGGC	GGAACAGACGTGGAGCTGGA	2/2	83.78	ENST00000666013-106 ENST00000500779-106
ENSG00000246859	203.27	ENST00000666013_4	GGGGACACTCAAGCAGCACT	AGGAACAGACGTGGAGCTGG	2/2	83.78	ENST00000666013-117 ENST00000500779-117
ENSG00000246859	203.29	ENST00000666013_0	TCATCACCTTATCATCTGCTGAT	AACACCGATGACGCATGCAC	2/2	83.78	ENST00000666013-128 ENST00000500779-128
ENSG00000246859	203.33	ENST00000666013_1	TCATCACCTTATCATCTGCTGAT	AGGGCAGGCCTTGTTCTGAA	2/2	83.78	ENST00000666013-169 ENST00000500779-169
ENSG00000246859	203.34	ENST00000666013_2	TCATCACCTTATCATCTGCTGAT	TCTTTTGACAGGGCAGGCCT	2/2	83.78	ENST00000666013-178 ENST00000500779-178
ENSG00000246859	203.28	ENST00000666013_3	TCATCACCTTATCATCTGCTGAT	CACCGATGACGCATGCACTG	2/2	83.78	ENST00000666013-126 ENST00000500779-126
ENSG00000246859	203.33	ENST00000666013_4	TCATCACCTTATCATCTGCTGAT	CAGGGCAGGCCTTGTTCTGA	2/2	83.78	ENST00000666013-170 ENST00000500779-170
ENSG00000246859	101.28	ENST00000500779_0	GTGCATGCGTCATCGGTGTT	GTCACACTGAGATTGAGTTATTCTT	1/2	22.07	ENST00000500779-122
ENSG00000246859	101.28	ENST00000500779_1	CAGTGCATGCGTCATCGGTG	GTCACACTGAGATTGAGTTATTCTT	1/2	22.07	ENST00000500779-124
ENSG00000246859	101.28	ENST00000500779_2	GTGCATGCGTCATCGGTGTT	TCACACTGAGATTGAGTTATTCTT	1/2	22.07	ENST00000500779-121
ENSG00000246859	101.28	ENST00000500779_3	CAGTGCATGCGTCATCGGTG	TCACACTGAGATTGAGTTATTCTT	1/2	22.07	ENST00000500779-123
ENSG00000246859	101.28	ENST00000500779_4	TGCATGCGTCATCGGTGTTT	GTCACACTGAGATTGAGTTATTCTT	1/2	22.07	ENST00000500779-121
ENSG00000246859	101.35	ENST00000500779_0	AAACTGACCTGACCTTTGGT	GCACCTGGCGAGTAGACTAGA	1/2	22.07	ENST00000500779-192
ENSG00000246859	101.35	ENST00000500779_1	AAAACTGACCTGACCTTTGGT	GCACCTGGCGAGTAGACTAGA	1/2	22.07	ENST00000500779-193
ENSG00000246859	101.35	ENST00000500779_2	AAACTGACCTGACCTTTGGT	GCACCTGGCGAGTAGACTAG	1/2	22.07	ENST00000500779-192
ENSG00000246859	101.35	ENST00000500779_3	AAACTGACCTGACCTTTGGT	GCACCTGGCGAGTAGACTAGAA	1/2	22.07	ENST00000500779-192
ENSG00000246859	101.35	ENST00000500779_4	AAAACTGACCTGACCTTTGGT	GCACCTGGCGAGTAGACTAG	1/2	22.07	ENST00000500779-193
ENSG00000246859	0.95	ENST00000654777_0	TGTGACTACTGATCCGCCGC	GCAGAAAGCCTGTATTGTGCA	0/2	10.92	ENST00000654777-148
ENSG00000246859	0.95	ENST00000654777_1	TGTGACTACTGATCCGCCGC	GCAGAAAGCCTGTATTGTGCATCA	0/2	10.92	ENST00000654777-148
ENSG00000246859	0.95	ENST00000654777_2	TGTGACTACTGATCCGCCGC	GCAGAAAGCCTGTATTGTGCAT	0/2	10.92	ENST00000654777-148
ENSG00000246859	0.95	ENST00000654777_3	TGTGACTACTGATCCGCCGC	GCAGAAAGCCTGTATTGTGCATC	0/2	10.92	ENST00000654777-148
ENSG00000246859	0.95	ENST00000654777_4	TGTGACTACTGATCCGCCGC	GCAGAAAGCCTGTATTGTGC	0/2	10.92	ENST00000654777-148
ENSG00000246859	0.93	ENST00000654777_0	ACTGCAAAATCAGCAAGTCATTGG	TCACTTTAGAGTCTCAAAATACAGT	0/2	10.92	ENST00000654777-126
ENSG00000246859	0.92	ENST00000654777_1	TGCAAAATCAGCAAGTCATTGGTT	TCACTTTAGAGTCTCAAAATACAGT	0/2	10.92	ENST00000654777-124
ENSG00000246859	0.92	ENST00000654777_2	TGCAAAATCAGCAAGTCATTGG	TCACTTTAGAGTCTCAAAATACAGT	0/2	10.92	ENST00000654777-124
ENSG00000246859	0.92	ENST00000654777_3	CTGCAAAATCAGCAAGTCATTGG	TCACTTTAGAGTCTCAAAATACAGT	0/2	10.92	ENST00000654777-125
ENSG00000246859	0.92	ENST00000654777_4	CTGCAAAATCAGCAAGTCATTGGTT	TCACTTTAGAGTCTCAAAATACAGT	0/2	10.92	ENST00000654777-125
ENSG00000225937	206.63	ENST00000643823_0	GATCCTCATCCTGCCGTGCT	TGGTGGGTTGACTCATGCTGA	2/9	24.11	ENST00000643823-104 ENST00000644657-104 ENST00000645887-104 ENST00000642794-104 ENST00000642205-104 ENST00000665558-104
ENSG00000225937	206.63	ENST00000643823_1	AGATCCTCATCCTGCCGTGC	TGGTGGGTTGACTCATGCTGA	2/9	24.11	ENST00000643823-105 ENST00000644657-105 ENST00000645887-105 ENST00000642794-105 ENST00000642205-105 ENST00000665558-105
ENSG00000225937	206.63	ENST00000643823_2	ATCCTCATCCTGCCGTGCTG	TGGTGGGTTGACTCATGCTGA	2/9	24.11	ENST00000643823-103 ENST00000644657-103 ENST00000645887-103 ENST00000642794-103 ENST00000642205-103 ENST00000665558-103
ENSG00000225937	206.63	ENST00000643823_3	GATCCTCATCCTGCCGTGCT	TGGTGGGTTGACTCATGCTG	2/9	24.11	ENST00000643823-104 ENST00000644657-104 ENST00000645887-104 ENST00000642794-104 ENST00000642205-104 ENST00000665558-104
ENSG00000225937	206.63	ENST00000643823_4	AGATCCTCATCCTGCCGTGC	TGGTGGGTTGACTCATGCTG	2/9	24.11	ENST00000643823-105 ENST00000644657-105 ENST00000645887-105 ENST00000642794-105 ENST00000642205-105 ENST00000665558-105
ENSG00000225937	-7317.97	ENST00000644657_3	TGCTGTGTCCTCACGTGACA	TGGTGGGTTGACTCATGCTGA	not_eligible	13.09	ENST00000643823-354 ENST00000644657-171 ENST00000645887-171 ENST00000642794-171
ENSG00000225937	5	ENST00000643823_0	GTGGTCAAAGGCAGCTTCGC	CCGTCTTCCAGAACAAGAGCC	0/9	3.8	ENST00000643823-199 ENST00000644302-199 ENST00000644657-199 ENST00000646854-199 ENST00000645887-199
ENSG00000225937	5	ENST00000643823_1	GGTCAAAGGCAGCTTCGCTT	CCGTCTTCCAGAACAAGAGCC	0/9	3.8	ENST00000643823-197 ENST00000644302-197 ENST00000644657-197 ENST00000646854-197 ENST00000645887-197
ENSG00000225937	5	ENST00000643823_2	GTGGTCAAAGGCAGCTTCGC	TCCGTCTTCCAGAACAAGAGCC	0/9	3.8	ENST00000643823-200 ENST00000644302-200 ENST00000644657-200 ENST00000646854-200 ENST00000645887-200
ENSG00000225937	5	ENST00000643823_3	GGTCAAAGGCAGCTTCGCTT	TCCGTCTTCCAGAACAAGAGCC	0/9	3.8	ENST00000643823-198 ENST00000644302-198 ENST00000644657-198 ENST00000646854-198 ENST00000645887-198
ENSG00000225937	5	ENST00000643823_4	TGGTCAAAGGCAGCTTCGCT	CCGTCTTCCAGAACAAGAGCC	0/9	3.8	ENST00000643823-198 ENST00000644302-198 ENST00000644657-198 ENST00000646854-198 ENST00000645887-198
ENSG00000225937	-7418.31	ENST00000644657_0	TGGAGTTGGCTCTTGTTCTGGA	GCACGGCAGGATGAGGATCT	not_eligible	2.78	ENST00000643823-374 ENST00000644657-191 ENST00000645887-191
ENSG00000225937	-7418.31	ENST00000644657_1	TGGAGTTGGCTCTTGTTCTGGA	AGCACGGCAGGATGAGGATC	not_eligible	2.78	ENST00000643823-375 ENST00000644657-192 ENST00000645887-192
ENSG00000225937	0.95	ENST00000646854_2	TGGAGTTGGCTCTTGTTCTGGA	TGTCAGTGAGCCTGCAGACC	0/9	0	ENST00000646854-150
ENSG00000225937	0.95	ENST00000646854_3	TGGAGTTGGCTCTTGTTCTGGA	GTCAGTGAGCCTGCAGACCT	0/9	0	ENST00000646854-149
ENSG00000225937	2	ENST00000644657_0	GCACCAGGCTGACTTTCAGG	GGAGAAGGCTTTTCTGTCACGTG	0/9	2.04	ENST00000644657-195 ENST00000645887-195
ENSG00000225937	2	ENST00000644657_1	GCACCAGGCTGACTTTCAGG	GGAGAAGGCTTTTCTGTCACGT	0/9	2.04	ENST00000644657-195 ENST00000645887-195
ENSG00000225937	2	ENST00000644657_2	GCACCAGGCTGACTTTCAGG	TGGAGAAGGCTTTTCTGTCACG	0/9	2.04	ENST00000644657-196 ENST00000645887-196
ENSG00000225937	2	ENST00000644657_3	GCACCAGGCTGACTTTCAGG	TGGAGAAGGCTTTTCTGTCACGT	0/9	2.04	ENST00000644657-196 ENST00000645887-196
ENSG00000225937	1.95	ENST00000644657_4	ACCGTCACCTTCTGGAGTTGG	GGAGAAGGCTTTTCTGTCACGTG	0/9	2.04	ENST00000644657-151 ENST00000645887-151
ENSG00000225937	103.32	ENST00000642794_0	CACGTGACAGAAAAGCCTTCTCC	CCTGGTGGGTTGACTCATGC	1/9	12.35	ENST00000644657-162 ENST00000645887-162 ENST00000642794-162
ENSG00000225937	103.32	ENST00000642794_1	CCTCACGTGACAGAAAAGCCTTC	CCTGGTGGGTTGACTCATGC	1/9	12.35	ENST00000644657-165 ENST00000645887-165 ENST00000642794-165
ENSG00000225937	103.32	ENST00000642794_2	ACGTGACAGAAAAGCCTTCTCC	CCTGGTGGGTTGACTCATGC	1/9	12.35	ENST00000644657-161 ENST00000645887-161 ENST00000642794-161
ENSG00000225937	103.32	ENST00000642794_3	CGTGACAGAAAAGCCTTCTCCA	CCTGGTGGGTTGACTCATGC	1/9	12.35	ENST00000644657-160 ENST00000645887-160 ENST00000642794-160
ENSG00000225937	103.32	ENST00000642794_4	ACGTGACAGAAAAGCCTTCTCCA	CCTGGTGGGTTGACTCATGC	1/9	12.35	ENST00000644657-161 ENST00000645887-161 ENST00000642794-161
ENSG00000225937	103.35	ENST00000642205_0	ACAGAAAAGCCTTCTCCATCTCCT	GCCCTAGTGTTTGGGTCCCT	1/9	10.86	ENST00000645887-197 ENST00000642794-197 ENST00000642205-197
ENSG00000225937	103.35	ENST00000642205_1	ACAGAAAAGCCTTCTCCATCTCC	GCCCTAGTGTTTGGGTCCCT	1/9	10.86	ENST00000645887-197 ENST00000642794-197 ENST00000642205-197
ENSG00000225937	103.35	ENST00000642205_2	GACAGAAAAGCCTTCTCCATCTCC	GCCCTAGTGTTTGGGTCCCT	1/9	10.86	ENST00000645887-198 ENST00000642794-198 ENST00000642205-198
ENSG00000225937	103.35	ENST00000642205_3	CAGAAAAGCCTTCTCCATCTCCT	GCCCTAGTGTTTGGGTCCCT	1/9	10.86	ENST00000645887-196 ENST00000642794-196 ENST00000642205-196
ENSG00000225937	103.35	ENST00000642205_4	ACAGAAAAGCCTTCTCCATCTCCT	GCCCTAGTGTTTGGGTCCCTT	1/9	10.86	ENST00000645887-197 ENST00000642794-197 ENST00000642205-197
ENSG00000225937	203.53	ENST00000645704_0	TTGCCCAGGCTGGACTTGAA	GGACTTTCCGTCTTCCAGAACTCT	2/9	45.83	ENST00000645704-142 ENST00000647325-142
ENSG00000225937	203.53	ENST00000645704_1	TTGCCCAGGCTGGACTTGAA	GGACTTTCCGTCTTCCAGAACTC	2/9	45.83	ENST00000645704-142 ENST00000647325-142
ENSG00000225937	203.53	ENST00000645704_2	ATGTTGCCCAGGCTGGACTT	GGACTTTCCGTCTTCCAGAACTCT	2/9	45.83	ENST00000645704-145 ENST00000647325-145
ENSG00000225937	203.53	ENST00000645704_3	ATGTTGCCCAGGCTGGACTT	GGACTTTCCGTCTTCCAGAACTC	2/9	45.83	ENST00000645704-145 ENST00000647325-145
ENSG00000225937	203.52	ENST00000645704_4	TTGCCCAGGCTGGACTTGAA	TCCGTCTTCCAGAACTCTGA	2/9	45.83	ENST00000645704-136 ENST00000647325-136
ENSG00000225937	103.31	ENST00000643823_0	GATCCTCATCCTGCCGTGCT	GCTCCAGCAGCCCTAGTGTT	1/9	11.23	ENST00000643823-156 ENST00000645887-156 ENST00000642794-156
ENSG00000225937	103.31	ENST00000643823_1	AGATCCTCATCCTGCCGTGC	GCTCCAGCAGCCCTAGTGTT	1/9	11.23	ENST00000643823-157 ENST00000645887-157 ENST00000642794-157
ENSG00000225937	103.3	ENST00000643823_2	CCGTGCTGGCTTACTCTGGA	GCTCCAGCAGCCCTAGTGTT	1/9	11.23	ENST00000643823-143 ENST00000645887-143 ENST00000642794-143
ENSG00000225937	103.31	ENST00000643823_3	ATCCTCATCCTGCCGTGCTG	GCTCCAGCAGCCCTAGTGTT	1/9	11.23	ENST00000643823-155 ENST00000645887-155 ENST00000642794-155
ENSG00000225937	103.27	ENST00000643823_4	CCAAACACTAGGGCTGCTGG	CCCGTGTACCTGGCAGTTGA	1/9	11.23	ENST00000643823-110 ENST00000645887-110 ENST00000642794-110
ENSG00000225937	103.31	ENST00000643823_0	CCACCAGGTTTCCCAGAGCT	AATTTCCCCGTGTACCTGGCA	1/9	11.23	ENST00000643823-151 ENST00000645887-151 ENST00000642794-151
ENSG00000225937	103.31	ENST00000643823_1	CCACCAGGTTTCCCAGAGCT	AATTTCCCCGTGTACCTGGC	1/9	11.23	ENST00000643823-151 ENST00000645887-151 ENST00000642794-151
ENSG00000225937	103.27	ENST00000643823_2	CCAAACACTAGGGCTGCTGG	AATTTCCCCGTGTACCTGGCA	1/9	11.23	ENST00000643823-116 ENST00000645887-116 ENST00000642794-116
ENSG00000225937	103.27	ENST00000643823_3	CCCAAACACTAGGGCTGCTG	AATTTCCCCGTGTACCTGGCA	1/9	11.23	ENST00000643823-117 ENST00000645887-117 ENST00000642794-117
ENSG00000225937	103.32	ENST00000643823_4	GCATGAGTCAACCCACCAGG	AATTTCCCCGTGTACCTGGCA	1/9	11.23	ENST00000643823-163 ENST00000645887-163 ENST00000642794-163
ENSG00000225937	203.24	ENST00000646854_0	TGAGGCCACACATCTGCTGA	TCTCCCAGGGATCTCTGTGCT	2/9	8.07	ENST00000646854-161 ENST00000412654-161 ENST00000645809-161
ENSG00000225937	203.24	ENST00000646854_1	TGAGGCCACACATCTGCTGA	CTCCCAGGGATCTCTGTGCT	2/9	8.07	ENST00000646854-160 ENST00000412654-160 ENST00000645809-160
ENSG00000225937	203.24	ENST00000646854_2	TGAGGCCACACATCTGCTGA	TCTCCCAGGGATCTCTGTGC	2/9	8.07	ENST00000646854-161 ENST00000412654-161 ENST00000645809-161
ENSG00000225937	203.24	ENST00000646854_3	TCTGAGGCCACACATCTGCT	TCTCCCAGGGATCTCTGTGCT	2/9	8.07	ENST00000646854-163 ENST00000412654-163 ENST00000645809-163
ENSG00000225937	203.24	ENST00000646854_4	CTGAGGCCACACATCTGCTG	TCTCCCAGGGATCTCTGTGCT	2/9	8.07	ENST00000646854-162 ENST00000412654-162 ENST00000645809-162
ENSG00000225937	101.35	ENST00000642794_0	TGTACAATATCAGAGTTCTGGAAGA	GCACGGCAGGATGAGGATCT	1/9	10.31	ENST00000642794-191
ENSG00000225937	101.35	ENST00000642794_1	TGTACAATATCAGAGTTCTGGAAGA	AGCACGGCAGGATGAGGATC	1/9	10.31	ENST00000642794-192
ENSG00000225937	101.35	ENST00000642794_2	TGTACAATATCAGAGTTCTGGAAGA	CAGCACGGCAGGATGAGGAT	1/9	10.31	ENST00000642794-193
ENSG00000225937	304.87	ENST00000642794_3	GTACAATATCAGAGTTCTGGAAG	CTGTCACGTGAGGACACAGC	3/9	56.14	ENST00000645704-125 ENST00000647325-125 ENST00000642794-125
ENSG00000225937	101.35	ENST00000642794_4	TGTACAATATCAGAGTTCTGGAAG	GCACGGCAGGATGAGGATCT	1/9	10.31	ENST00000642794-191
ENSG00000225937	101.31	ENST00000642794_0	CTGCCAGGTACACGGGGAAA	ATCTGCTCCATGCCTGTCCC	1/9	10.31	ENST00000642794-156
ENSG00000225937	101.31	ENST00000642794_1	CTGCCAGGTACACGGGGAAA	CCATGCCTGTCCCCTAGCTT	1/9	10.31	ENST00000642794-149
ENSG00000225937	101.31	ENST00000642794_2	TGCCAGGTACACGGGGAAAT	ATCTGCTCCATGCCTGTCCC	1/9	10.31	ENST00000642794-155
ENSG00000225937	101.31	ENST00000642794_3	CTGCCAGGTACACGGGGAAA	TCCATGCCTGTCCCCTAGCT	1/9	10.31	ENST00000642794-150
ENSG00000225937	101.3	ENST00000642794_4	CTGCCAGGTACACGGGGAAA	TGCCTGTCCCCTAGCTTCTG	1/9	10.31	ENST00000642794-146
ENSG00000225937	1.98	ENST00000643823_0	TCACGTGACAGAAAAGGTGAGA	TGTGCTTCCTGTGTGTGTGGA	0/9	1.76	ENST00000643823-184 ENST00000644302-184
ENSG00000225937	1.98	ENST00000643823_1	TCACGTGACAGAAAAGGTGAGA	TGTGCTTCCTGTGTGTGTGG	0/9	1.76	ENST00000643823-184 ENST00000644302-184
ENSG00000225937	1.99	ENST00000643823_2	CTCACGTGACAGAAAAGGTGAG	TGTGCTTCCTGTGTGTGTGGA	0/9	1.76	ENST00000643823-185 ENST00000644302-185
ENSG00000225937	1.98	ENST00000643823_3	CACGTGACAGAAAAGGTGAGA	TGTGCTTCCTGTGTGTGTGGA	0/9	1.76	ENST00000643823-183 ENST00000644302-183
ENSG00000225937	1.98	ENST00000643823_4	TCACGTGACAGAAAAGGTGAG	TGTGCTTCCTGTGTGTGTGGA	0/9	1.76	ENST00000643823-184 ENST00000644302-184
ENSG00000225937	101.58	ENST00000647325_0	TGCTAGGACTACAGGCATGAGC	TCAGTGAGCCTGCAGACCTT	1/9	16.93	ENST00000647325-194
ENSG00000225937	101.59	ENST00000647325_1	CCAGAGTGCTAGGACTACAGGC	TCAGTGAGCCTGCAGACCTT	1/9	16.93	ENST00000647325-200
ENSG00000225937	101.58	ENST00000647325_2	TGCTAGGACTACAGGCATGAGC	GTCAGTGAGCCTGCAGACCTT	1/9	16.93	ENST00000647325-195
ENSG00000225937	101.58	ENST00000647325_3	TGCTAGGACTACAGGCATGAGC	TCAGTGAGCCTGCAGACCTTT	1/9	16.93	ENST00000647325-194
ENSG00000225937	101.59	ENST00000647325_4	CCAGAGTGCTAGGACTACAGGC	TCAGTGAGCCTGCAGACCTTT	1/9	16.93	ENST00000647325-200
ENSG00000225937	-7313.45	ENST00000646854_0	ACCGTCACCTTCTGGAGTTGG	TCAGTGAGCCTGCAGACCTT	not_eligible	16.93	ENST00000647325-300 ENST00000646854-160
ENSG00000225937	-7313.46	ENST00000646854_1	CGTCACCTTCTGGAGTTGGC	TCAGTGAGCCTGCAGACCTT	not_eligible	16.93	ENST00000647325-298 ENST00000646854-158
ENSG00000225937	-7313.46	ENST00000646854_2	CGTCACCTTCTGGAGTTGGCT	TCAGTGAGCCTGCAGACCTT	not_eligible	16.93	ENST00000647325-298 ENST00000646854-158
ENSG00000225937	-7313.45	ENST00000646854_3	ACCGTCACCTTCTGGAGTTGG	GTCAGTGAGCCTGCAGACCTT	not_eligible	16.93	ENST00000647325-301 ENST00000646854-161
ENSG00000225937	-7313.45	ENST00000646854_4	ACCGTCACCTTCTGGAGTTGG	TCAGTGAGCCTGCAGACCTTT	not_eligible	16.93	ENST00000647325-300 ENST00000646854-160
ENSG00000225937	102.33	ENST00000642205_0	GATCCTCATCCTGCCGTGCT	ACTGCAGTTCTTGAGGCCCT	1/9	11.02	ENST00000642205-162 ENST00000665558-162
ENSG00000225937	102.33	ENST00000642205_1	AGATCCTCATCCTGCCGTGC	ACTGCAGTTCTTGAGGCCCT	1/9	11.02	ENST00000642205-163 ENST00000665558-163
ENSG00000225937	102.32	ENST00000642205_2	CCGTGCTGGCTTACTCTGGA	ACTGCAGTTCTTGAGGCCCT	1/9	11.02	ENST00000642205-149 ENST00000665558-149
ENSG00000225937	102.33	ENST00000642205_3	ATCCTCATCCTGCCGTGCTG	ACTGCAGTTCTTGAGGCCCT	1/9	11.02	ENST00000642205-161 ENST00000665558-161
ENSG00000225937	102.33	ENST00000642205_4	GATCCTCATCCTGCCGTGCT	GACTGCAGTTCTTGAGGCCC	1/9	11.02	ENST00000642205-163 ENST00000665558-163
ENSG00000225937	101.12	ENST00000642542_0	GTGAGCCGAGATTGCATCGC	TGGACTTTCCGTCTTCCAGAACTT	1/9	5.81	ENST00000642542-115
ENSG00000225937	101.18	ENST00000642542_1	TCCCAGCTACTCAGGAGGCT	TGGACTTTCCGTCTTCCAGAACTT	1/9	5.81	ENST00000642542-174
ENSG00000225937	101.13	ENST00000642542_2	GAGGTTGCAGTGAGCCGAGA	TGGACTTTCCGTCTTCCAGAACTT	1/9	5.81	ENST00000642542-124
ENSG00000225937	101.11	ENST00000642542_3	GAGCCGAGATTGCATCGCTG	TGGACTTTCCGTCTTCCAGAACTT	1/9	5.81	ENST00000642542-113
ENSG00000225937	101.12	ENST00000642542_4	TGAGCCGAGATTGCATCGCT	TGGACTTTCCGTCTTCCAGAACTT	1/9	5.81	ENST00000642542-114
ENSG00000225937	0.91	ENST00000645196_0	GTGAGCCGAGATTGCATCGC	TCACACTCAAAGCCAGAGACCTT	0/9	0.41	ENST00000645196-114
ENSG00000225937	0.97	ENST00000645196_1	TCCCAGCTACTCAGGAGGCT	TCACACTCAAAGCCAGAGACCTT	0/9	0.41	ENST00000645196-173
ENSG00000225937	0.92	ENST00000645196_2	GAGGTTGCAGTGAGCCGAGA	TCACACTCAAAGCCAGAGACCTT	0/9	0.41	ENST00000645196-123
ENSG00000225937	0.91	ENST00000645196_3	GAGCCGAGATTGCATCGCTG	TCACACTCAAAGCCAGAGACCTT	0/9	0.41	ENST00000645196-112
ENSG00000225937	0.91	ENST00000645196_4	TGAGCCGAGATTGCATCGCT	TCACACTCAAAGCCAGAGACCTT	0/9	0.41	ENST00000645196-113
ENSG00000225937	0.93	ENST00000645196_0	GCTGCATTCCACACTCCAGC	CCGTCTTCCAGAATTGTAAACCGT	0/9	0.41	ENST00000645196-129
ENSG00000225937	0.95	ENST00000645196_1	GTGAGCCGAGATTGCATCGC	CCGTCTTCCAGAATTGTAAACCGT	0/9	0.41	ENST00000645196-147
ENSG00000225937	0.93	ENST00000645196_2	TCGCTGCATTCCACACTCCA	CCGTCTTCCAGAATTGTAAACCGT	0/9	0.41	ENST00000645196-131
ENSG00000225937	0.96	ENST00000645196_3	GAGGTTGCAGTGAGCCGAGA	CCGTCTTCCAGAATTGTAAACCGT	0/9	0.41	ENST00000645196-156
ENSG00000225937	0.94	ENST00000645196_4	GAGCCGAGATTGCATCGCTG	CCGTCTTCCAGAATTGTAAACCGT	0/9	0.41	ENST00000645196-145
ENSG00000225937	0.9	ENST00000645196_0	CCTCACGTGACAGAAAAGATCCC	TGTCCTTCCCTCACAAGCGG	0/9	0.41	ENST00000645196-102
ENSG00000225937	0.9	ENST00000645196_1	TCCTCACGTGACAGAAAAGATCCC	TGTCCTTCCCTCACAAGCGG	0/9	0.41	ENST00000645196-103
ENSG00000225937	0.9	ENST00000645196_2	CCTCACGTGACAGAAAAGATCCCT	TGTCCTTCCCTCACAAGCGG	0/9	0.41	ENST00000645196-102
ENSG00000225937	0.9	ENST00000645196_3	TCACGTGACAGAAAAGATCCCTG	TGTCCTTCCCTCACAAGCGG	0/9	0.41	ENST00000645196-100
ENSG00000225937	0.9	ENST00000645196_4	TCACGTGACAGAAAAGATCCCTGG	TGTCCTTCCCTCACAAGCGG	0/9	0.41	ENST00000645196-100
ENSG00000225937	101.92	ENST00000645704_0	GTGAGCCGAGATTGCATCGC	GCAACATAATGAAACCCTGTCTCTT	1/9	28.9	ENST00000645704-116
ENSG00000225937	101.9	ENST00000645704_1	TCGCTGCATTCCACACTCCA	GCAACATAATGAAACCCTGTCTCTT	1/9	28.9	ENST00000645704-100
ENSG00000225937	101.97	ENST00000645704_2	TCCCAGCTACTCAGGAGGCT	GCAACATAATGAAACCCTGTCTCTT	1/9	28.9	ENST00000645704-175
ENSG00000225937	101.92	ENST00000645704_3	GAGGTTGCAGTGAGCCGAGA	GCAACATAATGAAACCCTGTCTCTT	1/9	28.9	ENST00000645704-125
ENSG00000225937	101.91	ENST00000645704_4	GAGCCGAGATTGCATCGCTG	GCAACATAATGAAACCCTGTCTCTT	1/9	28.9	ENST00000645704-114
ENSG00000225937	101.91	ENST00000645704_0	CCTCACGTGACAGAAAAGAATCCA	GTCAGTGAGCCTGCAGACCA	1/9	28.9	ENST00000645704-107
ENSG00000225937	101.91	ENST00000645704_1	CCTCACGTGACAGAAAAGAATCCA	TGTCAGTGAGCCTGCAGACC	1/9	28.9	ENST00000645704-108
ENSG00000225937	101.9	ENST00000645704_2	CCTCACGTGACAGAAAAGAATCCA	CAGTGAGCCTGCAGACCAGT	1/9	28.9	ENST00000645704-105
ENSG00000225937	101.91	ENST00000645704_3	CCTCACGTGACAGAAAAGAATCCA	TCAGTGAGCCTGCAGACCAG	1/9	28.9	ENST00000645704-106
ENSG00000225937	101.91	ENST00000645704_4	GTCCTCACGTGACAGAAAAGAATCC	GTCAGTGAGCCTGCAGACCA	1/9	28.9	ENST00000645704-109
ENSG00000225937	101.95	ENST00000645704_0	TGATGAGCACCTGCCTCCTG	CAGTGAGCCTGCAGACCAGT	1/9	28.9	ENST00000645704-154
ENSG00000225937	101.96	ENST00000645704_1	TGATGAGCACCTGCCTCCTG	TCAGTGAGCCTGCAGACCAG	1/9	28.9	ENST00000645704-155
ENSG00000225937	101.91	ENST00000645704_2	TGCTGTGTCCTCACGTGACA	CAGTGAGCCTGCAGACCAGT	1/9	28.9	ENST00000645704-113
ENSG00000225937	101.96	ENST00000645704_3	CTGATGAGCACCTGCCTCCT	CAGTGAGCCTGCAGACCAGT	1/9	28.9	ENST00000645704-155
ENSG00000225937	101.95	ENST00000645704_4	GATGAGCACCTGCCTCCTGA	CAGTGAGCCTGCAGACCAGT	1/9	28.9	ENST00000645704-153
ENSG00000225937	101.96	ENST00000645704_0	AACTGGTCTGCAGGCTCACT	ACGCTCCAAGTCAAATTGCTTCTA	1/9	28.9	ENST00000645704-164
ENSG00000225937	101.97	ENST00000645704_1	TGAACTGGTCTGCAGGCTCA	ACGCTCCAAGTCAAATTGCTTCTA	1/9	28.9	ENST00000645704-166
ENSG00000225937	101.96	ENST00000645704_2	AACTGGTCTGCAGGCTCACT	ACGCTCCAAGTCAAATTGCTTCTAG	1/9	28.9	ENST00000645704-164
ENSG00000225937	101.97	ENST00000645704_3	AACTGGTCTGCAGGCTCACT	GACGCTCCAAGTCAAATTGCTTCTA	1/9	28.9	ENST00000645704-165
ENSG00000225937	101.97	ENST00000645704_4	TGAACTGGTCTGCAGGCTCA	ACGCTCCAAGTCAAATTGCTTCTAG	1/9	28.9	ENST00000645704-166
ENSG00000225937	101.92	ENST00000645704_0	ACTGCATTAGAAGAGACAGAGTCT	TCCCAGCTACTCAGGAGGCT	1/9	28.9	ENST00000645704-122
ENSG00000225937	101.93	ENST00000645704_1	ACTGCATTAGAAGAGACAGAGTCT	GCTTGCCTGTAGTCCCAGCT	1/9	28.9	ENST00000645704-134
ENSG00000225937	101.92	ENST00000645704_2	TGAACTGCATTAGAAGAGACAGAGT	TCCCAGCTACTCAGGAGGCT	1/9	28.9	ENST00000645704-125
ENSG00000225937	101.93	ENST00000645704_3	ACTGAACTGCATTAGAAGAGACAGA	TCCCAGCTACTCAGGAGGCT	1/9	28.9	ENST00000645704-127
ENSG00000225937	101.94	ENST00000645704_4	TGAACTGCATTAGAAGAGACAGAGT	GCTTGCCTGTAGTCCCAGCT	1/9	28.9	ENST00000645704-137
ENSG00000225937	101.1	ENST00000646947_0	CTGATTTGCAGCTGTTCTGGA	TGTCACGTGAGGACACAGCA	1/9	5.11	ENST00000646947-124
ENSG00000225937	101.1	ENST00000646947_1	TGATTTGCAGCTGTTCTGGA	TGTCACGTGAGGACACAGCA	1/9	5.11	ENST00000646947-123
ENSG00000225937	101.1	ENST00000646947_2	CTGATTTGCAGCTGTTCTGG	TGTCACGTGAGGACACAGCA	1/9	5.11	ENST00000646947-124
ENSG00000225937	101.08	ENST00000646947_3	TGGCTTGCAGCTCTCAAAACA	ACTTTCCGTCTTCCAGAACAGCT	1/9	5.11	ENST00000646947-100
ENSG00000225937	101.08	ENST00000646947_4	TGGCTTGCAGCTCTCAAAACAG	ACTTTCCGTCTTCCAGAACAGCT	1/9	5.11	ENST00000646947-100
ENSG00000225937	0.96	ENST00000643823_0	TGAGGCCACACATCTGCTGA	TGGAGAAGGCTCTGTGCTTCC	0/9	0.74	ENST00000643823-158
ENSG00000225937	0.96	ENST00000643823_1	TGAGGCCACACATCTGCTGA	GGAGAAGGCTCTGTGCTTCCT	0/9	0.74	ENST00000643823-157
ENSG00000225937	0.96	ENST00000643823_2	TCTGAGGCCACACATCTGCT	TGGAGAAGGCTCTGTGCTTCC	0/9	0.74	ENST00000643823-160
ENSG00000225937	0.96	ENST00000643823_3	TCTGAGGCCACACATCTGCT	GGAGAAGGCTCTGTGCTTCCT	0/9	0.74	ENST00000643823-159
ENSG00000225937	0.96	ENST00000643823_4	CTGAGGCCACACATCTGCTG	TGGAGAAGGCTCTGTGCTTCC	0/9	0.74	ENST00000643823-159
ENSG00000225937	101.58	ENST00000647325_0	GTGGTCAAAGGCAGCTTCGC	ACCCTGTCTCAAGAGCCAACT	1/9	16.93	ENST00000647325-195
ENSG00000225937	101.58	ENST00000647325_1	GGTCAAAGGCAGCTTCGCTT	ACCCTGTCTCAAGAGCCAACT	1/9	16.93	ENST00000647325-193
ENSG00000225937	101.58	ENST00000647325_2	GTGGTCAAAGGCAGCTTCGC	ACCCTGTCTCAAGAGCCAACTC	1/9	16.93	ENST00000647325-195
ENSG00000225937	101.58	ENST00000647325_3	GGTCAAAGGCAGCTTCGCTT	ACCCTGTCTCAAGAGCCAACTC	1/9	16.93	ENST00000647325-193
ENSG00000225937	101.58	ENST00000647325_4	TGGTCAAAGGCAGCTTCGCT	ACCCTGTCTCAAGAGCCAACT	1/9	16.93	ENST00000647325-194
ENSG00000225937	0.96	ENST00000644657_0	GATCCTCATCCTGCCGTGCT	ACTCCCCATGTCTTCTTTCCCC	0/9	1.86	ENST00000644657-165
ENSG00000225937	0.97	ENST00000644657_1	AGATCCTCATCCTGCCGTGC	ACTCCCCATGTCTTCTTTCCCC	0/9	1.86	ENST00000644657-166
ENSG00000225937	0.95	ENST00000644657_2	CCGTGCTGGCTTACTCTGGA	ACTCCCCATGTCTTCTTTCCCC	0/9	1.86	ENST00000644657-152
ENSG00000225937	0.96	ENST00000644657_3	GATCCTCATCCTGCCGTGCT	TCCCCATGTCTTCTTTCCCCT	0/9	1.86	ENST00000644657-163
ENSG00000225937	0.96	ENST00000644657_4	AGATCCTCATCCTGCCGTGC	TCCCCATGTCTTCTTTCCCCT	0/9	1.86	ENST00000644657-164
ENSG00000225937	0.93	ENST00000644657_0	GGAACCCTCCTCAAGAACTGCA	TGTTGGTCAGGCTGGTCTCG	0/9	1.86	ENST00000644657-126
ENSG00000225937	0.92	ENST00000644657_1	GGAACCCTCCTCAAGAACTGCA	TGGTCAGGCTGGTCTCGAAC	0/9	1.86	ENST00000644657-123
ENSG00000225937	0.92	ENST00000644657_2	GGAACCCTCCTCAAGAACTGCA	GTTGGTCAGGCTGGTCTCGA	0/9	1.86	ENST00000644657-125
ENSG00000225937	0.93	ENST00000644657_3	GGAACCCTCCTCAAGAACTGC	TGTTGGTCAGGCTGGTCTCG	0/9	1.86	ENST00000644657-126
ENSG00000225937	0.92	ENST00000644657_4	AACCCTCCTCAAGAACTGCAGT	TGTTGGTCAGGCTGGTCTCG	0/9	1.86	ENST00000644657-124
ENSG00000225937	1	ENST00000645839_0	GGTCAAAGGCAGCTTCGCTT	GTCCCAGAGATAACTCAAGAGCCA	0/9	0	ENST00000645839-199
ENSG00000225937	1	ENST00000645839_1	GTGGTCAAAGGCAGCTTCGC	TCCCAGAGATAACTCAAGAGCCA	0/9	0	ENST00000645839-200
ENSG00000225937	1	ENST00000645839_2	GGTCAAAGGCAGCTTCGCTT	TCCCAGAGATAACTCAAGAGCCA	0/9	0	ENST00000645839-198
ENSG00000225937	1	ENST00000645839_3	TGGTCAAAGGCAGCTTCGCT	GTCCCAGAGATAACTCAAGAGCCA	0/9	0	ENST00000645839-200
ENSG00000225937	0.95	ENST00000645839_4	GCATCAGGAACCAAGGCAGG	GTCCCAGAGATAACTCAAGAGCCA	0/9	0	ENST00000645839-149
ENSG00000225937	0.99	ENST00000646854_0	TGCTGTGTCCTCACGTGACA	AGCAGCCTTTCTTATTTCTCACCTA	0/9	0	ENST00000646854-186
ENSG00000225937	0.98	ENST00000646854_1	TGCTGTGTCCTCACGTGACA	GCAGCCTTTCTTATTTCTCACCTA	0/9	0	ENST00000646854-185
ENSG00000225937	0.98	ENST00000646854_2	TGCTGTGTCCTCACGTGACA	GCAGCCTTTCTTATTTCTCACCTAG	0/9	0	ENST00000646854-185
ENSG00000225937	0.98	ENST00000646854_3	GCTGTGTCCTCACGTGACAG	AGCAGCCTTTCTTATTTCTCACCTA	0/9	0	ENST00000646854-185
ENSG00000225937	0.94	ENST00000646854_4	TCTGAAGATGGCGGGTTCCT	AGCAGCCTTTCTTATTTCTCACCTA	0/9	0	ENST00000646854-138
ENSG00000225937	101.08	ENST00000412654_0	AGGACCTGATGATACAGAGGAATT	CGATGGTGATCCAGCCCTGT	1/9	4.47	ENST00000412654-124
ENSG00000225937	101.07	ENST00000412654_1	AGGACCTGATGATACAGAGGAATT	GGTGATCCAGCCCTGTGTCA	1/9	4.47	ENST00000412654-120
ENSG00000225937	101.08	ENST00000412654_2	AGGACCTGATGATACAGAGGAATT	TGGTGATCCAGCCCTGTGTC	1/9	4.47	ENST00000412654-121
ENSG00000225937	101.09	ENST00000412654_3	AGGACCTGATGATACAGAGGAATT	AGTGCCGTCGATGGTGATCC	1/9	4.47	ENST00000412654-132
ENSG00000225937	101.08	ENST00000412654_4	AGGACCTGATGATACAGAGGAATT	GTCGATGGTGATCCAGCCCT	1/9	4.47	ENST00000412654-126
ENSG00000225937	101.14	ENST00000412654_0	TCTCAATGGCAGGGGTGAGA	TGTGCTTCCTGTGTGTGTGGA	1/9	4.47	ENST00000412654-182
ENSG00000225937	101.14	ENST00000412654_1	TCTCAATGGCAGGGGTGAGA	TGTGCTTCCTGTGTGTGTGG	1/9	4.47	ENST00000412654-182
ENSG00000225937	101.11	ENST00000412654_2	TCTCAATGGCAGGGGTGAGA	AGGGGCTGGAAATGTGCAAA	1/9	4.47	ENST00000412654-154
ENSG00000225937	101.11	ENST00000412654_3	TCTCAATGGCAGGGGTGAGA	AAGGGGCTGGAAATGTGCAA	1/9	4.47	ENST00000412654-155
ENSG00000225937	101.11	ENST00000412654_4	TCTCAATGGCAGGGGTGAGA	AAAGGGGCTGGAAATGTGCA	1/9	4.47	ENST00000412654-156
ENSG00000225937	101.11	ENST00000645809_0	AGGACCTGATGATACAGAGGTGAG	TGTGCTTCCTGTGTGTGTGGA	1/9	3.59	ENST00000645809-187
ENSG00000225937	101.11	ENST00000645809_1	GGACCTGATGATACAGAGGTGAGA	TGTGCTTCCTGTGTGTGTGGA	1/9	3.59	ENST00000645809-186
ENSG00000225937	101.11	ENST00000645809_2	AGGACCTGATGATACAGAGGTGAGA	TGTGCTTCCTGTGTGTGTGGA	1/9	3.59	ENST00000645809-187
ENSG00000225937	101.11	ENST00000645809_3	AGGACCTGATGATACAGAGGTGAG	TGTGCTTCCTGTGTGTGTGG	1/9	3.59	ENST00000645809-187
ENSG00000225937	101.11	ENST00000645809_4	GGACCTGATGATACAGAGGTGAGA	TGTGCTTCCTGTGTGTGTGG	1/9	3.59	ENST00000645809-186
ENSG00000225937	101.21	ENST00000647300_0	AGGACCTGATGATACAGAGTTTGA	GTCTCTGGCCATCCCATCGT	1/9	8.38	ENST00000647300-119
ENSG00000225937	101.21	ENST00000647300_1	AGGACCTGATGATACAGAGTTTGA	TGTCTCTGGCCATCCCATCG	1/9	8.38	ENST00000647300-120
ENSG00000225937	101.21	ENST00000647300_2	AGGACCTGATGATACAGAGTTTGA	CTGTGTCTCTGGCCATCCCA	1/9	8.38	ENST00000647300-123
ENSG00000225937	101.21	ENST00000647300_3	GGACCTGATGATACAGAGTTTGA	GTCTCTGGCCATCCCATCGT	1/9	8.38	ENST00000647300-118
ENSG00000225937	101.21	ENST00000647300_4	GGACCTGATGATACAGAGTTTGA	TGTCTCTGGCCATCCCATCG	1/9	8.38	ENST00000647300-119
ENSG00000225937	0.93	ENST00000647409_0	ACCTGATGATACAGAGGTAAGTGCT	TCGGTAGTGGATTCCGGGAG	0/9	1.27	ENST00000647409-127
ENSG00000225937	0.93	ENST00000647409_1	ACCTGATGATACAGAGGTAAGTGC	TCGGTAGTGGATTCCGGGAG	0/9	1.27	ENST00000647409-127
ENSG00000225937	0.93	ENST00000647409_2	GACCTGATGATACAGAGGTAAGTGC	TCGGTAGTGGATTCCGGGAG	0/9	1.27	ENST00000647409-128
ENSG00000225937	0.93	ENST00000647409_3	CCTGATGATACAGAGGTAAGTGCT	TCGGTAGTGGATTCCGGGAG	0/9	1.27	ENST00000647409-126
ENSG00000225937	0.93	ENST00000647409_4	ACCTGATGATACAGAGGTAAGTGCT	ATCGGTAGTGGATTCCGGGA	0/9	1.27	ENST00000647409-128
ENSG00000225746	408.94	ENST00000668102_0	TGATGGCCACCTGTAATGAACA	TGGAGAACGCGATCACAGCA	4/26	14.52	ENST00000668102-193 ENST00000668725-193 ENST00000638012-193 ENST00000663218-193 ENST00000653102-193 ENST00000667814-193 ENST00000427085-193 ENST00000414488-193
ENSG00000225746	408.94	ENST00000668102_1	TGATGGCCACCTGTAATGAACA	GTGGAGAACGCGATCACAGC	4/26	14.52	ENST00000668102-194 ENST00000668725-194 ENST00000638012-194 ENST00000663218-194 ENST00000653102-194 ENST00000667814-194 ENST00000427085-194 ENST00000414488-194
ENSG00000225746	408.94	ENST00000668102_2	GGTTTTGATGGCCACCTGTAATGA	TGGAGAACGCGATCACAGCA	4/26	14.52	ENST00000668102-198 ENST00000668725-198 ENST00000638012-198 ENST00000663218-198 ENST00000653102-198 ENST00000667814-198 ENST00000427085-198 ENST00000414488-198
ENSG00000225746	408.94	ENST00000668102_3	TGATGGCCACCTGTAATGAACA	GGAGAACGCGATCACAGCAG	4/26	14.52	ENST00000668102-192 ENST00000668725-192 ENST00000638012-192 ENST00000663218-192 ENST00000653102-192 ENST00000667814-192 ENST00000427085-192 ENST00000414488-192
ENSG00000225746	408.94	ENST00000668102_4	TTGATGGCCACCTGTAATGAACA	TGGAGAACGCGATCACAGCA	4/26	14.52	ENST00000668102-194 ENST00000668725-194 ENST00000638012-194 ENST00000663218-194 ENST00000653102-194 ENST00000667814-194 ENST00000427085-194 ENST00000414488-194
ENSG00000225746	521.37	ENST00000666972_0	GGAGTGTGCAGACCTGTAATGA	AGGTCTCCAGGCTCCATCCT	5/26	12.69	ENST00000638012-102 ENST00000666972-102 ENST00000660698-102 ENST00000649300-102 ENST00000636391-102 ENST00000662832-102 ENST00000670454-102 ENST00000554693-102 ENST00000665787-102 ENST00000667813-102 ENST00000669238-102 ENST00000670877-102 ENST00000670680-102 ENST00000665480-102 ENST00000648818-102 ENST00000654340-102 ENST00000664819-102 ENST00000657772-102 ENST00000661815-102 ENST00000658511-102…
ENSG00000225746	420.37	ENST00000666972_1	AGGAGTGTGCAGACCTGTAATGA	GCACCTTCCCAAGCATGGTG	4/26	11.6	ENST00000638012-180 ENST00000666972-180 ENST00000660698-180 ENST00000649300-180 ENST00000636391-180 ENST00000662832-180 ENST00000554693-180 ENST00000665787-180 ENST00000667813-180 ENST00000669238-180 ENST00000670877-180 ENST00000670680-180 ENST00000665480-180 ENST00000648818-180 ENST00000654340-180 ENST00000664819-180 ENST00000657772-180 ENST00000661815-180 ENST00000658511-180 ENST00000637332-180
ENSG00000225746	420.37	ENST00000666972_2	AGGAGTGTGCAGACCTGTAATGA	CTGCATGCACCTTCCCAAGC	4/26	11.6	ENST00000638012-186 ENST00000666972-186 ENST00000660698-186 ENST00000649300-186 ENST00000636391-186 ENST00000662832-186 ENST00000554693-186 ENST00000665787-186 ENST00000667813-186 ENST00000669238-186 ENST00000670877-186 ENST00000670680-186 ENST00000665480-186 ENST00000648818-186 ENST00000654340-186 ENST00000664819-186 ENST00000657772-186 ENST00000661815-186 ENST00000658511-186 ENST00000637332-186
ENSG00000225746	420.35	ENST00000666972_3	AGGAGTGTGCAGACCTGTAATGA	AAATGGGGCGCGTGATCATG	4/26	11.6	ENST00000638012-157 ENST00000666972-157 ENST00000660698-157 ENST00000649300-157 ENST00000636391-157 ENST00000662832-157 ENST00000554693-157 ENST00000665787-157 ENST00000667813-157 ENST00000669238-157 ENST00000670877-157 ENST00000670680-157 ENST00000665480-157 ENST00000648818-157 ENST00000654340-157 ENST00000664819-157 ENST00000657772-157 ENST00000661815-157 ENST00000658511-157 ENST00000637332-157
ENSG00000225746	420.35	ENST00000666972_4	AGGAGTGTGCAGACCTGTAATGA	CAAATGGGGCGCGTGATCAT	4/26	11.6	ENST00000638012-158 ENST00000666972-158 ENST00000660698-158 ENST00000649300-158 ENST00000636391-158 ENST00000662832-158 ENST00000554693-158 ENST00000665787-158 ENST00000667813-158 ENST00000669238-158 ENST00000670877-158 ENST00000670680-158 ENST00000665480-158 ENST00000648818-158 ENST00000654340-158 ENST00000664819-158 ENST00000657772-158 ENST00000661815-158 ENST00000658511-158 ENST00000637332-158
ENSG00000225746	521.37	ENST00000670454_1	GGAGTGTGCAGACCTGTAATGA	AGGTCTCCAGGCTCCATCCT	5/26	12.69	ENST00000638012-101 ENST00000666972-101 ENST00000660698-101 ENST00000649300-101 ENST00000636391-101 ENST00000662832-101 ENST00000670454-101 ENST00000554693-101 ENST00000665787-101 ENST00000667813-101 ENST00000669238-101 ENST00000670877-101 ENST00000670680-101 ENST00000665480-101 ENST00000648818-101 ENST00000654340-101 ENST00000664819-101 ENST00000657772-101 ENST00000661815-101 ENST00000658511-101…
ENSG00000225746	520.39	ENST00000670454_2	ATCATGGTTGGGAGCCTGCA	TGCAATCATTACAGGTCTGCACAC	5/26	12.39	ENST00000638012-124 ENST00000666972-124 ENST00000660698-124 ENST00000649300-124 ENST00000636391-124 ENST00000662832-124 ENST00000670454-124 ENST00000554693-124 ENST00000665787-124 ENST00000667813-124 ENST00000669238-124 ENST00000670877-124 ENST00000670680-124 ENST00000665480-124 ENST00000648818-124 ENST00000654340-124 ENST00000664819-124 ENST00000657772-124 ENST00000661815-124 ENST00000658511-124
ENSG00000225746	520.38	ENST00000670454_3	TTGGGAGCCTGCAGAGCAAT	TGCAATCATTACAGGTCTGCACAC	5/26	12.39	ENST00000638012-117 ENST00000666972-117 ENST00000660698-117 ENST00000649300-117 ENST00000636391-117 ENST00000662832-117 ENST00000670454-117 ENST00000554693-117 ENST00000665787-117 ENST00000667813-117 ENST00000669238-117 ENST00000670877-117 ENST00000670680-117 ENST00000665480-117 ENST00000648818-117 ENST00000654340-117 ENST00000664819-117 ENST00000657772-117 ENST00000661815-117 ENST00000658511-117
ENSG00000225746	520.46	ENST00000670454_4	GGGAGCACGCAGACCTACAA	TGCAATCATTACAGGTCTGCACAC	5/26	12.39	ENST00000638012-197 ENST00000666972-197 ENST00000660698-197 ENST00000649300-197 ENST00000636391-197 ENST00000662832-197 ENST00000670454-197 ENST00000554693-197 ENST00000665787-197 ENST00000667813-197 ENST00000669238-197 ENST00000670877-197 ENST00000670680-197 ENST00000665480-197 ENST00000648818-197 ENST00000654340-197 ENST00000664819-197 ENST00000657772-197 ENST00000661815-197 ENST00000658511-197
ENSG00000225746	621.04	ENST00000666972_0	GGGTGCACTTGAGCCGATTG	GCATCATTGTAGGTCTGCGTGC	6/26	13.87	ENST00000638012-174 ENST00000666972-174 ENST00000660698-174 ENST00000649300-174 ENST00000636391-174 ENST00000662832-174 ENST00000670454-174 ENST00000554693-174 ENST00000665787-174 ENST00000662228-174 ENST00000667813-174 ENST00000669238-174 ENST00000670877-174 ENST00000670680-169 ENST00000665480-174 ENST00000648818-174 ENST00000654340-174 ENST00000664819-174 ENST00000657772-174 ENST00000661815-174…
ENSG00000225746	307.23	ENST00000666972_1	GAATGGGTGCACTTGAGCCG	GCATCATTGTAGGTCTGCGTGC	3/26	5.04	ENST00000666972-178 ENST00000649300-178 ENST00000662228-178 ENST00000667813-178 ENST00000648818-178 ENST00000664819-178 ENST00000658511-178
ENSG00000225746	621.04	ENST00000666972_2	ATGGGTGCACTTGAGCCGAT	GCATCATTGTAGGTCTGCGTGC	6/26	13.87	ENST00000638012-176 ENST00000666972-176 ENST00000660698-176 ENST00000649300-176 ENST00000636391-176 ENST00000662832-176 ENST00000670454-176 ENST00000554693-176 ENST00000665787-176 ENST00000662228-176 ENST00000667813-176 ENST00000669238-176 ENST00000670877-176 ENST00000670680-171 ENST00000665480-176 ENST00000648818-176 ENST00000654340-176 ENST00000664819-176 ENST00000657772-176 ENST00000661815-176…
ENSG00000225746	621.04	ENST00000666972_3	GGGTGCACTTGAGCCGATTG	GTGCATCATTGTAGGTCTGCGT	6/26	13.87	ENST00000638012-176 ENST00000666972-176 ENST00000660698-176 ENST00000649300-176 ENST00000636391-176 ENST00000662832-176 ENST00000670454-176 ENST00000554693-176 ENST00000665787-176 ENST00000662228-176 ENST00000667813-176 ENST00000669238-176 ENST00000670877-176 ENST00000670680-171 ENST00000665480-176 ENST00000648818-176 ENST00000654340-176 ENST00000664819-176 ENST00000657772-176 ENST00000661815-176…
ENSG00000225746	307.23	ENST00000666972_4	GAATGGGTGCACTTGAGCCG	GTGCATCATTGTAGGTCTGCGT	3/26	5.04	ENST00000666972-180 ENST00000649300-180 ENST00000662228-180 ENST00000667813-180 ENST00000648818-180 ENST00000664819-180 ENST00000658511-180
ENSG00000225746	621.04	ENST00000660698_3	GGGTGCACTTGAGCCGATTG	TGCATCATTGTAGGTCTGCGTG	6/26	13.87	ENST00000638012-175 ENST00000666972-175 ENST00000660698-175 ENST00000649300-175 ENST00000636391-175 ENST00000662832-175 ENST00000670454-175 ENST00000554693-175 ENST00000665787-175 ENST00000662228-175 ENST00000667813-175 ENST00000669238-175 ENST00000670877-175 ENST00000670680-170 ENST00000665480-175 ENST00000648818-175 ENST00000654340-175 ENST00000664819-175 ENST00000657772-175 ENST00000661815-175…
ENSG00000225746	621.04	ENST00000660698_4	TGGGTGCACTTGAGCCGATT	GCATCATTGTAGGTCTGCGTGC	6/26	13.87	ENST00000638012-175 ENST00000666972-175 ENST00000660698-175 ENST00000649300-175 ENST00000636391-175 ENST00000662832-175 ENST00000670454-175 ENST00000554693-175 ENST00000665787-175 ENST00000662228-175 ENST00000667813-175 ENST00000669238-175 ENST00000670877-175 ENST00000670680-170 ENST00000665480-175 ENST00000648818-175 ENST00000654340-175 ENST00000664819-175 ENST00000657772-175 ENST00000661815-175…
ENSG00000225746	620.47	ENST00000666972_0	GGGTGCACTTGAGCCGATTG	TCAGCACAAGCCATCTATTATTGGT	6/26	13.39	ENST00000638012-103 ENST00000666972-103 ENST00000660698-103 ENST00000649300-103 ENST00000636391-103 ENST00000662832-103 ENST00000670454-103 ENST00000554693-103 ENST00000665787-103 ENST00000662228-103 ENST00000667813-103 ENST00000669238-103 ENST00000670877-103 ENST00000665480-103 ENST00000648818-103 ENST00000654340-103 ENST00000664819-103 ENST00000657772-103 ENST00000661815-103 ENST00000658511-103
ENSG00000225746	307.16	ENST00000666972_1	GAATGGGTGCACTTGAGCCG	TCAGCACAAGCCATCTATTATTGGT	3/26	5.04	ENST00000666972-107 ENST00000649300-107 ENST00000662228-107 ENST00000667813-107 ENST00000648818-107 ENST00000664819-107 ENST00000658511-107
ENSG00000225746	620.53	ENST00000666972_2	ACCAATAATAGATGGCTTGTGCTGA	TGCAGGCTCCCAACCATGAT	6/26	13.39	ENST00000638012-163 ENST00000666972-163 ENST00000660698-163 ENST00000649300-163 ENST00000636391-163 ENST00000662832-163 ENST00000670454-163 ENST00000554693-163 ENST00000665787-163 ENST00000662228-163 ENST00000667813-163 ENST00000669238-163 ENST00000670877-163 ENST00000665480-163 ENST00000648818-163 ENST00000654340-163 ENST00000664819-163 ENST00000657772-163 ENST00000661815-163 ENST00000658511-163
ENSG00000225746	620.54	ENST00000666972_3	ACCAATAATAGATGGCTTGTGCTGA	ATTGCTCTGCAGGCTCCCAA	6/26	13.39	ENST00000638012-170 ENST00000666972-170 ENST00000660698-170 ENST00000649300-170 ENST00000636391-170 ENST00000662832-170 ENST00000670454-170 ENST00000554693-170 ENST00000665787-170 ENST00000662228-170 ENST00000667813-170 ENST00000669238-170 ENST00000670877-170 ENST00000665480-170 ENST00000648818-170 ENST00000654340-170 ENST00000664819-170 ENST00000657772-170 ENST00000661815-170 ENST00000658511-170
ENSG00000225746	620.47	ENST00000666972_4	ATGGGTGCACTTGAGCCGAT	TCAGCACAAGCCATCTATTATTGGT	6/26	13.39	ENST00000638012-105 ENST00000666972-105 ENST00000660698-105 ENST00000649300-105 ENST00000636391-105 ENST00000662832-105 ENST00000670454-105 ENST00000554693-105 ENST00000665787-105 ENST00000662228-105 ENST00000667813-105 ENST00000669238-105 ENST00000670877-105 ENST00000665480-105 ENST00000648818-105 ENST00000654340-105 ENST00000664819-105 ENST00000657772-105 ENST00000661815-105 ENST00000658511-105
ENSG00000225746	520.45	ENST00000666972_0	AGCCTGCAGAGCAATAAGGGA	AGGTCTCCAGGCTCCATCCT	5/26	12.39	ENST00000638012-186 ENST00000666972-186 ENST00000660698-186 ENST00000649300-186 ENST00000636391-186 ENST00000662832-186 ENST00000670454-186 ENST00000554693-186 ENST00000665787-186 ENST00000667813-186 ENST00000669238-186 ENST00000670877-186 ENST00000670680-186 ENST00000665480-186 ENST00000648818-186 ENST00000654340-186 ENST00000664819-186 ENST00000657772-186 ENST00000661815-186 ENST00000658511-186
ENSG00000225746	520.45	ENST00000666972_1	GCCTGCAGAGCAATAAGGGAC	AGGTCTCCAGGCTCCATCCT	5/26	12.39	ENST00000638012-185 ENST00000666972-185 ENST00000660698-185 ENST00000649300-185 ENST00000636391-185 ENST00000662832-185 ENST00000670454-185 ENST00000554693-185 ENST00000665787-185 ENST00000667813-185 ENST00000669238-185 ENST00000670877-185 ENST00000670680-185 ENST00000665480-185 ENST00000648818-185 ENST00000654340-185 ENST00000664819-185 ENST00000657772-185 ENST00000661815-185 ENST00000658511-185
ENSG00000225746	520.45	ENST00000666972_2	GCCTGCAGAGCAATAAGGGA	AGGTCTCCAGGCTCCATCCT	5/26	12.39	ENST00000638012-185 ENST00000666972-185 ENST00000660698-185 ENST00000649300-185 ENST00000636391-185 ENST00000662832-185 ENST00000670454-185 ENST00000554693-185 ENST00000665787-185 ENST00000667813-185 ENST00000669238-185 ENST00000670877-185 ENST00000670680-185 ENST00000665480-185 ENST00000648818-185 ENST00000654340-185 ENST00000664819-185 ENST00000657772-185 ENST00000661815-185 ENST00000658511-185
ENSG00000225746	520.45	ENST00000666972_3	AGCCTGCAGAGCAATAAGGG	AGGTCTCCAGGCTCCATCCT	5/26	12.39	ENST00000638012-186 ENST00000666972-186 ENST00000660698-186 ENST00000649300-186 ENST00000636391-186 ENST00000662832-186 ENST00000670454-186 ENST00000554693-186 ENST00000665787-186 ENST00000667813-186 ENST00000669238-186 ENST00000670877-186 ENST00000670680-186 ENST00000665480-186 ENST00000648818-186 ENST00000654340-186 ENST00000664819-186 ENST00000657772-186 ENST00000661815-186 ENST00000658511-186
ENSG00000225746	520.45	ENST00000666972_4	GAGCCTGCAGAGCAATAAGGG	AGGTCTCCAGGCTCCATCCT	5/26	12.39	ENST00000638012-187 ENST00000666972-187 ENST00000660698-187 ENST00000649300-187 ENST00000636391-187 ENST00000662832-187 ENST00000670454-187 ENST00000554693-187 ENST00000665787-187 ENST00000667813-187 ENST00000669238-187 ENST00000670877-187 ENST00000670680-187 ENST00000665480-187 ENST00000648818-187 ENST00000654340-187 ENST00000664819-187 ENST00000657772-187 ENST00000661815-187 ENST00000658511-187
ENSG00000225746	-7183.43	ENST00000666972_0	TGGAGCCTGGAGACCTATAATGA	AGAGCACGTGACCTTGGAGG	not_eligible	7.8	ENST00000666972-156 ENST00000660698-156 ENST00000649300-156 ENST00000636391-156 ENST00000665787-156 ENST00000667813-993 ENST00000669238-156 ENST00000670680-993 ENST00000665480-156 ENST00000658511-156 ENST00000637332-156
ENSG00000225746	420.29	ENST00000666972_1	TGGAGCCTGGAGACCTATAATGA	CTGCATGCACCTTCCCAAGC	4/26	11.6	ENST00000638012-100 ENST00000666972-100 ENST00000660698-100 ENST00000649300-100 ENST00000636391-100 ENST00000662832-100 ENST00000554693-100 ENST00000665787-100 ENST00000667813-100 ENST00000669238-100 ENST00000670877-100 ENST00000670680-100 ENST00000665480-100 ENST00000648818-100 ENST00000654340-100 ENST00000664819-100 ENST00000657772-100 ENST00000661815-100 ENST00000658511-100 ENST00000637332-100
ENSG00000225746	-7183.42	ENST00000666972_2	TGGAGCCTGGAGACCTATAATGA	TGCAAACAGAGCACGTGACC	not_eligible	7.8	ENST00000666972-163 ENST00000660698-163 ENST00000649300-163 ENST00000636391-163 ENST00000665787-163 ENST00000667813-1000 ENST00000669238-163 ENST00000670680-1000 ENST00000665480-163 ENST00000658511-163 ENST00000637332-163
ENSG00000225746	-7183.43	ENST00000666972_3	TGGAGCCTGGAGACCTATAATGA	ACAGAGCACGTGACCTTGGA	not_eligible	7.8	ENST00000666972-158 ENST00000660698-158 ENST00000649300-158 ENST00000636391-158 ENST00000665787-158 ENST00000667813-995 ENST00000669238-158 ENST00000670680-995 ENST00000665480-158 ENST00000658511-158 ENST00000637332-158
ENSG00000225746	-7183.43	ENST00000666972_4	GGAGCCTGGAGACCTATAATGAACA	AGAGCACGTGACCTTGGAGG	not_eligible	7.8	ENST00000666972-155 ENST00000660698-155 ENST00000649300-155 ENST00000636391-155 ENST00000665787-155 ENST00000667813-992 ENST00000669238-155 ENST00000670680-992 ENST00000665480-155 ENST00000658511-155 ENST00000637332-155
ENSG00000225746	-6811.28	ENST00000660698_3	CGAGCTCTGTGGTTGCCTCT	TCAGCACAAGCCATCTATTATTGGT	not_eligible	12.39	ENST00000638012-151 ENST00000666972-269 ENST00000660698-151 ENST00000649300-269 ENST00000636391-151 ENST00000662832-151 ENST00000670454-151 ENST00000554693-151 ENST00000665787-151 ENST00000662228-269 ENST00000667813-269 ENST00000669238-151 ENST00000670877-151 ENST00000665480-151 ENST00000648818-269 ENST00000654340-241 ENST00000664819-269 ENST00000657772-151 ENST00000661815-151
ENSG00000225746	420.29	ENST00000662832_1	TGGAGCCTGGAGACCTATAATGAAC	CTGCATGCACCTTCCCAAGC	4/26	11.6	ENST00000638012-100 ENST00000666972-100 ENST00000660698-100 ENST00000649300-100 ENST00000636391-100 ENST00000662832-100 ENST00000554693-100 ENST00000665787-100 ENST00000667813-100 ENST00000669238-100 ENST00000670877-100 ENST00000670680-100 ENST00000665480-100 ENST00000648818-100 ENST00000654340-100 ENST00000664819-100 ENST00000657772-100 ENST00000661815-100 ENST00000658511-100 ENST00000637332-100
ENSG00000225746	420.29	ENST00000662832_2	TGGAGCCTGGAGACCTATAATGAA	CTGCATGCACCTTCCCAAGC	4/26	11.6	ENST00000638012-100 ENST00000666972-100 ENST00000660698-100 ENST00000649300-100 ENST00000636391-100 ENST00000662832-100 ENST00000554693-100 ENST00000665787-100 ENST00000667813-100 ENST00000669238-100 ENST00000670877-100 ENST00000670680-100 ENST00000665480-100 ENST00000648818-100 ENST00000654340-100 ENST00000664819-100 ENST00000657772-100 ENST00000661815-100 ENST00000658511-100 ENST00000637332-100
ENSG00000225746	420.29	ENST00000662832_3	TGGAGCCTGGAGACCTATAATGA	GGTCTGCATGCACCTTCCCA	4/26	11.6	ENST00000638012-103 ENST00000666972-103 ENST00000660698-103 ENST00000649300-103 ENST00000636391-103 ENST00000662832-103 ENST00000554693-103 ENST00000665787-103 ENST00000667813-103 ENST00000669238-103 ENST00000670877-103 ENST00000670680-103 ENST00000665480-103 ENST00000648818-103 ENST00000654340-103 ENST00000664819-103 ENST00000657772-103 ENST00000661815-103 ENST00000658511-103 ENST00000637332-103
ENSG00000225746	420.29	ENST00000662832_4	TGGAGCCTGGAGACCTATAATGA	TGGTCTGCATGCACCTTCCC	4/26	11.6	ENST00000638012-104 ENST00000666972-104 ENST00000660698-104 ENST00000649300-104 ENST00000636391-104 ENST00000662832-104 ENST00000554693-104 ENST00000665787-104 ENST00000667813-104 ENST00000669238-104 ENST00000670877-104 ENST00000670680-104 ENST00000665480-104 ENST00000648818-104 ENST00000654340-104 ENST00000664819-104 ENST00000657772-104 ENST00000661815-104 ENST00000658511-104 ENST00000637332-104
ENSG00000225746	-7102.55	ENST00000654340_1	AATGGCCCCATTCCAGCTGA	TCAGCACAAGCCATCTATTATTGGT	not_eligible	4.19	ENST00000666972-224 ENST00000649300-224 ENST00000662228-224 ENST00000667813-224 ENST00000648818-224 ENST00000654340-196 ENST00000664819-224
ENSG00000225746	309.39	ENST00000668102_0	TGTGTCAGTGGTGGAGGCTG	GGACATCCATTATTGGTCTCCATGC	3/26	7.47	ENST00000668102-144 ENST00000668725-144 ENST00000638012-144 ENST00000663218-144 ENST00000667814-144 ENST00000666972-144 ENST00000660698-144 ENST00000649300-144 ENST00000442197-144
ENSG00000225746	309.38	ENST00000668102_1	GTGTCAGTGGTGGAGGCTGT	GGACATCCATTATTGGTCTCCATGC	3/26	7.47	ENST00000668102-143 ENST00000668725-143 ENST00000638012-143 ENST00000663218-143 ENST00000667814-143 ENST00000666972-143 ENST00000660698-143 ENST00000649300-143 ENST00000442197-143
ENSG00000225746	309.37	ENST00000668102_2	GGCTGTCTGCAGTAGGAGCA	GGACATCCATTATTGGTCTCCATGC	3/26	7.47	ENST00000668102-129 ENST00000668725-129 ENST00000638012-129 ENST00000663218-129 ENST00000667814-129 ENST00000666972-129 ENST00000660698-129 ENST00000649300-129 ENST00000442197-129
ENSG00000225746	309.39	ENST00000668102_3	CTGTGTCAGTGGTGGAGGCT	GGACATCCATTATTGGTCTCCATGC	3/26	7.47	ENST00000668102-145 ENST00000668725-145 ENST00000638012-145 ENST00000663218-145 ENST00000667814-145 ENST00000666972-145 ENST00000660698-145 ENST00000649300-145 ENST00000442197-145
ENSG00000225746	309.38	ENST00000668102_4	TGTCAGTGGTGGAGGCTGTC	GGACATCCATTATTGGTCTCCATGC	3/26	7.47	ENST00000668102-142 ENST00000668725-142 ENST00000638012-142 ENST00000663218-142 ENST00000667814-142 ENST00000666972-142 ENST00000660698-142 ENST00000649300-142 ENST00000442197-142
ENSG00000225746	309.21	ENST00000666972_0	ATCTGCCGTCCTCTGTGAGC	CAGCTCAGTGCATCCATTATTGGT	3/26	5.9	ENST00000638012-119 ENST00000666972-119 ENST00000660698-119 ENST00000649300-119 ENST00000636391-119 ENST00000662832-119 ENST00000670454-119 ENST00000554693-119 ENST00000665787-119
ENSG00000225746	309.21	ENST00000666972_1	ATCTGCCGTCCTCTGTGAGC	AGCTCAGTGCATCCATTATTGGT	3/26	5.9	ENST00000638012-118 ENST00000666972-118 ENST00000660698-118 ENST00000649300-118 ENST00000636391-118 ENST00000662832-118 ENST00000670454-118 ENST00000554693-118 ENST00000665787-118
ENSG00000225746	102.06	ENST00000666972_2	AGCGTGAAGACCAAGGGGAG	CAGCTCAGTGCATCCATTATTGGT	1/26	1.08	ENST00000666972-185 ENST00000660698-185
ENSG00000225746	104.66	ENST00000666972_3	AGGAGCGTGAAGACCAAGGG	CAGCTCAGTGCATCCATTATTGGT	1/26	2.03	ENST00000638012-184 ENST00000666972-188 ENST00000660698-188 ENST00000649300-184 ENST00000636391-184
ENSG00000225746	102.06	ENST00000666972_4	GAGCGTGAAGACCAAGGGGA	CAGCTCAGTGCATCCATTATTGGT	1/26	1.08	ENST00000666972-186 ENST00000660698-186
ENSG00000225746	-6907.44	ENST00000666972_0	CAAGCACGCTTCCATGGTCA	AGAGCTTGTTGCATCCATTATTGA	not_eligible	10.38	ENST00000638012-169 ENST00000666972-169 ENST00000660698-169 ENST00000649300-169 ENST00000636391-169 ENST00000662832-169 ENST00000670454-169 ENST00000554693-169 ENST00000665787-169 ENST00000662228-169 ENST00000667813-169 ENST00000669238-169 ENST00000670877-169 ENST00000670680-248 ENST00000665480-169
ENSG00000225746	619.51	ENST00000666972_1	ATCAATAATGGATGCAACAAGCTCT	AGAGGCAACCACAGAGCTCG	6/26	12.33	ENST00000638012-145 ENST00000666972-145 ENST00000660698-145 ENST00000649300-145 ENST00000636391-145 ENST00000662832-145 ENST00000670454-145 ENST00000554693-145 ENST00000665787-145 ENST00000662228-145 ENST00000667813-145 ENST00000669238-145 ENST00000670877-145 ENST00000670680-145 ENST00000665480-145 ENST00000648818-145 ENST00000654340-145 ENST00000664819-145 ENST00000657772-145
ENSG00000225746	619.52	ENST00000666972_2	AGATCAATAATGGATGCAACAAGCT	AGAGGCAACCACAGAGCTCG	6/26	12.33	ENST00000638012-147 ENST00000666972-147 ENST00000660698-147 ENST00000649300-147 ENST00000636391-147 ENST00000662832-147 ENST00000670454-147 ENST00000554693-147 ENST00000665787-147 ENST00000662228-147 ENST00000667813-147 ENST00000669238-147 ENST00000670877-147 ENST00000670680-147 ENST00000665480-147 ENST00000648818-147 ENST00000654340-147 ENST00000664819-147 ENST00000657772-147
ENSG00000225746	619.5	ENST00000666972_3	ATCAATAATGGATGCAACAAGCTCT	GAGCTCGTGGCCATGGAAGA	6/26	12.33	ENST00000638012-132 ENST00000666972-132 ENST00000660698-132 ENST00000649300-132 ENST00000636391-132 ENST00000662832-132 ENST00000670454-132 ENST00000554693-132 ENST00000665787-132 ENST00000662228-132 ENST00000667813-132 ENST00000669238-132 ENST00000670877-132 ENST00000670680-132 ENST00000665480-132 ENST00000648818-132 ENST00000654340-132 ENST00000664819-132 ENST00000657772-132
ENSG00000225746	619.5	ENST00000666972_4	AGATCAATAATGGATGCAACAAGCT	GAGCTCGTGGCCATGGAAGA	6/26	12.33	ENST00000638012-134 ENST00000666972-134 ENST00000660698-134 ENST00000649300-134 ENST00000636391-134 ENST00000662832-134 ENST00000670454-134 ENST00000554693-134 ENST00000665787-134 ENST00000662228-134 ENST00000667813-134 ENST00000669238-134 ENST00000670877-134 ENST00000670680-134 ENST00000665480-134 ENST00000648818-134 ENST00000654340-134 ENST00000664819-134 ENST00000657772-134
ENSG00000225746	619.52	ENST00000666972_0	GCATTCTTCCATGGCCACCA	ACCTGAGCGTATCCATTCTTGGT	6/26	12.33	ENST00000638012-156 ENST00000666972-156 ENST00000660698-156 ENST00000649300-156 ENST00000636391-156 ENST00000662832-156 ENST00000670454-156 ENST00000554693-156 ENST00000665787-156 ENST00000662228-156 ENST00000667813-156 ENST00000669238-156 ENST00000670877-156 ENST00000670680-156 ENST00000665480-156 ENST00000648818-156 ENST00000654340-156 ENST00000664819-156 ENST00000657772-156
ENSG00000225746	619.53	ENST00000666972_1	TGCATTCTTCCATGGCCACC	ACCTGAGCGTATCCATTCTTGGT	6/26	12.33	ENST00000638012-157 ENST00000666972-157 ENST00000660698-157 ENST00000649300-157 ENST00000636391-157 ENST00000662832-157 ENST00000670454-157 ENST00000554693-157 ENST00000665787-157 ENST00000662228-157 ENST00000667813-157 ENST00000669238-157 ENST00000670877-157 ENST00000670680-157 ENST00000665480-157 ENST00000648818-157 ENST00000654340-157 ENST00000664819-157 ENST00000657772-157
ENSG00000225746	619.52	ENST00000666972_2	CATTCTTCCATGGCCACCAGC	ACCTGAGCGTATCCATTCTTGGT	6/26	12.33	ENST00000638012-155 ENST00000666972-155 ENST00000660698-155 ENST00000649300-155 ENST00000636391-155 ENST00000662832-155 ENST00000670454-155 ENST00000554693-155 ENST00000665787-155 ENST00000662228-155 ENST00000667813-155 ENST00000669238-155 ENST00000670877-155 ENST00000670680-155 ENST00000665480-155 ENST00000648818-155 ENST00000654340-155 ENST00000664819-155 ENST00000657772-155
ENSG00000225746	619.52	ENST00000666972_3	GCATTCTTCCATGGCCACCAG	ACCTGAGCGTATCCATTCTTGGT	6/26	12.33	ENST00000638012-156 ENST00000666972-156 ENST00000660698-156 ENST00000649300-156 ENST00000636391-156 ENST00000662832-156 ENST00000670454-156 ENST00000554693-156 ENST00000665787-156 ENST00000662228-156 ENST00000667813-156 ENST00000669238-156 ENST00000670877-156 ENST00000670680-156 ENST00000665480-156 ENST00000648818-156 ENST00000654340-156 ENST00000664819-156 ENST00000657772-156
ENSG00000225746	619.52	ENST00000666972_4	ATTCTTCCATGGCCACCAGC	ACCTGAGCGTATCCATTCTTGGT	6/26	12.33	ENST00000638012-154 ENST00000666972-154 ENST00000660698-154 ENST00000649300-154 ENST00000636391-154 ENST00000662832-154 ENST00000670454-154 ENST00000554693-154 ENST00000665787-154 ENST00000662228-154 ENST00000667813-154 ENST00000669238-154 ENST00000670877-154 ENST00000670680-154 ENST00000665480-154 ENST00000648818-154 ENST00000654340-154 ENST00000664819-154 ENST00000657772-154
ENSG00000225746	309.23	ENST00000666972_0	AGGATGGAGCCTGGAGACCT	ACGTCCATTATTGGTCTGCATGC	3/26	7.12	ENST00000666972-119 ENST00000660698-119 ENST00000649300-119 ENST00000636391-119 ENST00000665787-119 ENST00000669238-119 ENST00000665480-119 ENST00000658511-119 ENST00000637332-119
ENSG00000225746	309.23	ENST00000666972_1	AGGATGGAGCCTGGAGACCT	CGTCCATTATTGGTCTGCATGCA	3/26	7.12	ENST00000666972-118 ENST00000660698-118 ENST00000649300-118 ENST00000636391-118 ENST00000665787-118 ENST00000669238-118 ENST00000665480-118 ENST00000658511-118 ENST00000637332-118
ENSG00000225746	309.23	ENST00000666972_2	AGGATGGAGCCTGGAGACCT	CGTCCATTATTGGTCTGCATGC	3/26	7.12	ENST00000666972-118 ENST00000660698-118 ENST00000649300-118 ENST00000636391-118 ENST00000665787-118 ENST00000669238-118 ENST00000665480-118 ENST00000658511-118 ENST00000637332-118
ENSG00000225746	309.26	ENST00000666972_3	GTCCATGTGCTCCACTTGCA	ACGTCCATTATTGGTCTGCATGC	3/26	7.12	ENST00000666972-147 ENST00000660698-147 ENST00000649300-147 ENST00000636391-147 ENST00000665787-147 ENST00000669238-147 ENST00000665480-147 ENST00000658511-147 ENST00000637332-147
ENSG00000225746	309.26	ENST00000666972_4	GTCCATGTGCTCCACTTGCA	CGTCCATTATTGGTCTGCATGCA	3/26	7.12	ENST00000666972-146 ENST00000660698-146 ENST00000649300-146 ENST00000636391-146 ENST00000665787-146 ENST00000669238-146 ENST00000665480-146 ENST00000658511-146 ENST00000637332-146
ENSG00000225746	-6811.24	ENST00000660698_0	ATCAATAATGGATGCAACAAGCTCT	CAATCGGCTCAAGTGCACCC	not_eligible	12.33	ENST00000638012-193 ENST00000666972-311 ENST00000660698-193 ENST00000649300-311 ENST00000636391-193 ENST00000662832-193 ENST00000670454-193 ENST00000554693-193 ENST00000665787-193 ENST00000662228-311 ENST00000667813-311 ENST00000669238-193 ENST00000670877-193 ENST00000670680-193 ENST00000665480-193 ENST00000648818-311 ENST00000654340-283 ENST00000664819-311 ENST00000657772-193
ENSG00000225746	-6811.24	ENST00000660698_1	AGATCAATAATGGATGCAACAAGCT	CAATCGGCTCAAGTGCACCC	not_eligible	12.33	ENST00000638012-195 ENST00000666972-313 ENST00000660698-195 ENST00000649300-313 ENST00000636391-195 ENST00000662832-195 ENST00000670454-195 ENST00000554693-195 ENST00000665787-195 ENST00000662228-313 ENST00000667813-313 ENST00000669238-195 ENST00000670877-195 ENST00000670680-195 ENST00000665480-195 ENST00000648818-313 ENST00000654340-285 ENST00000664819-313 ENST00000657772-195
ENSG00000225746	105.09	ENST00000660698_0	TGGTCACCTGAGGCATCTGC	CAGCTTCTGTGCTTCCATTATTGGT	1/26	3.64	ENST00000660698-153 ENST00000636391-153 ENST00000665787-153 ENST00000665480-153 ENST00000637332-153
ENSG00000225746	105.09	ENST00000660698_1	TGGTCACCTGAGGCATCTGC	ACCAGCTTCTGTGCTTCCATTATTG	1/26	3.64	ENST00000660698-155 ENST00000636391-155 ENST00000665787-155 ENST00000665480-155 ENST00000637332-155
ENSG00000225746	105.09	ENST00000660698_2	TGGTCACCTGAGGCATCTGC	AGCTTCTGTGCTTCCATTATTGGT	1/26	3.64	ENST00000660698-152 ENST00000636391-152 ENST00000665787-152 ENST00000665480-152 ENST00000637332-152
ENSG00000225746	-7208.59	ENST00000660698_3	TGGTCACCTGAGGCATCTGC	ACCAGCTTCTGTGCTTCCATTATT	not_eligible	5.04	ENST00000660698-155 ENST00000636391-155 ENST00000665787-155 ENST00000669238-68 ENST00000665480-155 ENST00000637332-155
ENSG00000225746	105.09	ENST00000660698_4	TGGTCACCTGAGGCATCTGC	CCAGCTTCTGTGCTTCCATTATTGG	1/26	3.64	ENST00000660698-154 ENST00000636391-154 ENST00000665787-154 ENST00000665480-154 ENST00000637332-154
ENSG00000225746	2.98	ENST00000649300_3	GGAGCGTGAAGACCAAGGGA	CAGCTCAGTGCATCCATTATTGGT	0/26	0.94	ENST00000638012-183 ENST00000649300-183 ENST00000636391-183
ENSG00000225746	104.66	ENST00000649300_4	AGGAGCGTGAAGACCAAGGG	AGCTCAGTGCATCCATTATTGGT	1/26	2.03	ENST00000638012-183 ENST00000666972-187 ENST00000660698-187 ENST00000649300-183 ENST00000636391-183
ENSG00000225746	309.21	ENST00000662832_2	ATCTGCCGTCCTCTGTGAGC	GCTCAGTGCATCCATTATTGGTCT	3/26	5.9	ENST00000638012-117 ENST00000666972-117 ENST00000660698-117 ENST00000649300-117 ENST00000636391-117 ENST00000662832-117 ENST00000670454-117 ENST00000554693-117 ENST00000665787-117
ENSG00000225746	309.21	ENST00000662832_3	ATCTGCCGTCCTCTGTGAGC	AGCTCAGTGCATCCATTATTGGTC	3/26	5.9	ENST00000638012-118 ENST00000666972-118 ENST00000660698-118 ENST00000649300-118 ENST00000636391-118 ENST00000662832-118 ENST00000670454-118 ENST00000554693-118 ENST00000665787-118
ENSG00000225746	309.21	ENST00000662832_4	ATCTGCCGTCCTCTGTGAGC	TCAGCTCAGTGCATCCATTATTGG	3/26	5.9	ENST00000638012-120 ENST00000666972-120 ENST00000660698-120 ENST00000649300-120 ENST00000636391-120 ENST00000662832-120 ENST00000670454-120 ENST00000554693-120 ENST00000665787-120
ENSG00000225746	410.3	ENST00000662228_0	GCCTCAGGATGGATGTTTGCC	CAGCTCAGTGCATCCATTATTGGT	4/26	7.37	ENST00000638012-101 ENST00000666972-101 ENST00000660698-101 ENST00000649300-101 ENST00000636391-101 ENST00000662832-101 ENST00000670454-101 ENST00000554693-101 ENST00000665787-101 ENST00000662228-101
ENSG00000225746	410.29	ENST00000662228_1	GCCTCAGGATGGATGTTTGCC	AGCTCAGTGCATCCATTATTGGT	4/26	7.37	ENST00000638012-100 ENST00000666972-100 ENST00000660698-100 ENST00000649300-100 ENST00000636391-100 ENST00000662832-100 ENST00000670454-100 ENST00000554693-100 ENST00000665787-100 ENST00000662228-100
ENSG00000225746	410.29	ENST00000662228_2	GCCTCAGGATGGATGTTTGCC	AGCTCAGTGCATCCATTATTGGTC	4/26	7.37	ENST00000638012-100 ENST00000666972-100 ENST00000660698-100 ENST00000649300-100 ENST00000636391-100 ENST00000662832-100 ENST00000670454-100 ENST00000554693-100 ENST00000665787-100 ENST00000662228-100
ENSG00000225746	410.3	ENST00000662228_3	GCCTCAGGATGGATGTTTGCC	TCAGCTCAGTGCATCCATTATTGG	4/26	7.37	ENST00000638012-102 ENST00000666972-102 ENST00000660698-102 ENST00000649300-102 ENST00000636391-102 ENST00000662832-102 ENST00000670454-102 ENST00000554693-102 ENST00000665787-102 ENST00000662228-102
ENSG00000225746	410.3	ENST00000662228_4	GCCTCAGGATGGATGTTTGCC	CAGCTCAGTGCATCCATTATTGG	4/26	7.37	ENST00000638012-101 ENST00000666972-101 ENST00000660698-101 ENST00000649300-101 ENST00000636391-101 ENST00000662832-101 ENST00000670454-101 ENST00000554693-101 ENST00000665787-101 ENST00000662228-101
ENSG00000225746	0.97	ENST00000670680_2	TGCATCAAGTGGGCTTCTGC	AGAGCTTGTTGCATCCATTATTGA	0/26	0.48	ENST00000670680-168
ENSG00000225746	619.5	ENST00000648818_4	ATCAATAATGGATGCAACAAGCTCT	AGAGCTCGTGGCCATGGAAG	6/26	12.33	ENST00000638012-133 ENST00000666972-133 ENST00000660698-133 ENST00000649300-133 ENST00000636391-133 ENST00000662832-133 ENST00000670454-133 ENST00000554693-133 ENST00000665787-133 ENST00000662228-133 ENST00000667813-133 ENST00000669238-133 ENST00000670877-133 ENST00000670680-133 ENST00000665480-133 ENST00000648818-133 ENST00000654340-133 ENST00000664819-133 ENST00000657772-133
ENSG00000225746	-6811.24	ENST00000657772_4	ATCAATAATGGATGCAACAAGCTCT	ATCGGCTCAAGTGCACCCAT	not_eligible	12.33	ENST00000638012-191 ENST00000666972-309 ENST00000660698-191 ENST00000649300-309 ENST00000636391-191 ENST00000662832-191 ENST00000670454-191 ENST00000554693-191 ENST00000665787-191 ENST00000662228-309 ENST00000667813-309 ENST00000669238-191 ENST00000670877-191 ENST00000670680-191 ENST00000665480-191 ENST00000648818-309 ENST00000654340-281 ENST00000664819-309 ENST00000657772-191
ENSG00000225746	514.39	ENST00000666972_0	AGGAGCATGCAGACCAATAGTGA	TGATCTCTAAGCTGTGACGCACA	5/26	9.9	ENST00000638012-101 ENST00000666972-101 ENST00000660698-101 ENST00000649300-101 ENST00000636391-101 ENST00000662832-101 ENST00000670454-101 ENST00000554693-101 ENST00000665787-101 ENST00000662228-101 ENST00000667813-101 ENST00000669238-101 ENST00000670877-101 ENST00000665480-101
ENSG00000225746	514.49	ENST00000666972_1	AGGAGCATGCAGACCAATAGTGA	ACCTGAGCGTATCCATTCTTGGT	5/26	9.9	ENST00000638012-198 ENST00000666972-198 ENST00000660698-198 ENST00000649300-198 ENST00000636391-198 ENST00000662832-198 ENST00000670454-198 ENST00000554693-198 ENST00000665787-198 ENST00000662228-198 ENST00000667813-198 ENST00000669238-198 ENST00000670877-198 ENST00000665480-198
ENSG00000225746	514.39	ENST00000666972_2	GGAGCATGCAGACCAATAGTGA	TGATCTCTAAGCTGTGACGCACA	5/26	9.9	ENST00000638012-100 ENST00000666972-100 ENST00000660698-100 ENST00000649300-100 ENST00000636391-100 ENST00000662832-100 ENST00000670454-100 ENST00000554693-100 ENST00000665787-100 ENST00000662228-100 ENST00000667813-100 ENST00000669238-100 ENST00000670877-100 ENST00000665480-100
ENSG00000225746	514.49	ENST00000666972_3	GGAGCATGCAGACCAATAGTGA	ACCTGAGCGTATCCATTCTTGGT	5/26	9.9	ENST00000638012-197 ENST00000666972-197 ENST00000660698-197 ENST00000649300-197 ENST00000636391-197 ENST00000662832-197 ENST00000670454-197 ENST00000554693-197 ENST00000665787-197 ENST00000662228-197 ENST00000667813-197 ENST00000669238-197 ENST00000670877-197 ENST00000665480-197
ENSG00000225746	514.39	ENST00000666972_4	AGGAGCATGCAGACCAATAGTGA	GATCTCTAAGCTGTGACGCACA	5/26	9.9	ENST00000638012-100 ENST00000666972-100 ENST00000660698-100 ENST00000649300-100 ENST00000636391-100 ENST00000662832-100 ENST00000670454-100 ENST00000554693-100 ENST00000665787-100 ENST00000662228-100 ENST00000667813-100 ENST00000669238-100 ENST00000670877-100 ENST00000665480-100
ENSG00000225746	615.56	ENST00000648818_0	TGCAGACCAATAGTGATAATCTCGA	ACCTGAGCGTATCCATTCTTGGT	6/26	10.98	ENST00000638012-191 ENST00000666972-191 ENST00000660698-191 ENST00000649300-191 ENST00000636391-191 ENST00000662832-191 ENST00000670454-191 ENST00000554693-191 ENST00000665787-191 ENST00000662228-191 ENST00000667813-191 ENST00000669238-191 ENST00000670877-191 ENST00000665480-191 ENST00000648818-191
ENSG00000225746	615.56	ENST00000648818_1	TGCAGACCAATAGTGATAATCTCG	ACCTGAGCGTATCCATTCTTGGT	6/26	10.98	ENST00000638012-191 ENST00000666972-191 ENST00000660698-191 ENST00000649300-191 ENST00000636391-191 ENST00000662832-191 ENST00000670454-191 ENST00000554693-191 ENST00000665787-191 ENST00000662228-191 ENST00000667813-191 ENST00000669238-191 ENST00000670877-191 ENST00000665480-191 ENST00000648818-191
ENSG00000225746	615.56	ENST00000648818_2	TGCAGACCAATAGTGATAATCTCGA	CACCTGAGCGTATCCATTCTTGG	6/26	10.98	ENST00000638012-192 ENST00000666972-192 ENST00000660698-192 ENST00000649300-192 ENST00000636391-192 ENST00000662832-192 ENST00000670454-192 ENST00000554693-192 ENST00000665787-192 ENST00000662228-192 ENST00000667813-192 ENST00000669238-192 ENST00000670877-192 ENST00000665480-192 ENST00000648818-192
ENSG00000225746	615.56	ENST00000648818_3	GCAGACCAATAGTGATAATCTCGA	ACCTGAGCGTATCCATTCTTGGT	6/26	10.98	ENST00000638012-190 ENST00000666972-190 ENST00000660698-190 ENST00000649300-190 ENST00000636391-190 ENST00000662832-190 ENST00000670454-190 ENST00000554693-190 ENST00000665787-190 ENST00000662228-190 ENST00000667813-190 ENST00000669238-190 ENST00000670877-190 ENST00000665480-190 ENST00000648818-190
ENSG00000225746	615.54	ENST00000648818_4	TGCAGACCAATAGTGATAATCTCGA	TGGTCTCTTTCCAAACAGAGGGA	6/26	10.98	ENST00000638012-172 ENST00000666972-172 ENST00000660698-172 ENST00000649300-172 ENST00000636391-172 ENST00000662832-172 ENST00000670454-172 ENST00000554693-172 ENST00000665787-172 ENST00000662228-172 ENST00000667813-172 ENST00000669238-172 ENST00000670877-172 ENST00000665480-172 ENST00000648818-172
ENSG00000225746	410.88	ENST00000668102_0	GGATGCACTTGAGCCGACCT	GCATCCATCATTGGCCCATGT	4/26	14.94	ENST00000668102-174 ENST00000668725-174 ENST00000638012-174 ENST00000663218-174 ENST00000667814-174 ENST00000414488-174 ENST00000434716-174 ENST00000656987-174 ENST00000554369-174 ENST00000666001-174
ENSG00000225746	410.88	ENST00000668102_1	GGATGCACTTGAGCCGACCT	TGCATCCATCATTGGCCCATG	4/26	14.94	ENST00000668102-175 ENST00000668725-175 ENST00000638012-175 ENST00000663218-175 ENST00000667814-175 ENST00000414488-175 ENST00000434716-175 ENST00000656987-175 ENST00000554369-175 ENST00000666001-175
ENSG00000225746	410.88	ENST00000668102_2	GGATGCACTTGAGCCGACCT	TTGCATCCATCATTGGCCCA	4/26	14.94	ENST00000668102-176 ENST00000668725-176 ENST00000638012-176 ENST00000663218-176 ENST00000667814-176 ENST00000414488-176 ENST00000434716-176 ENST00000656987-176 ENST00000554369-176 ENST00000666001-176
ENSG00000225746	410.87	ENST00000668102_3	GCACTTGAGCCGACCTAAGC	GCATCCATCATTGGCCCATGT	4/26	14.94	ENST00000668102-170 ENST00000668725-170 ENST00000638012-170 ENST00000663218-170 ENST00000667814-170 ENST00000414488-170 ENST00000434716-170 ENST00000656987-170 ENST00000554369-170 ENST00000666001-170
ENSG00000225746	410.87	ENST00000668102_4	GCACTTGAGCCGACCTAAGC	TGCATCCATCATTGGCCCATG	4/26	14.94	ENST00000668102-171 ENST00000668725-171 ENST00000638012-171 ENST00000663218-171 ENST00000667814-171 ENST00000414488-171 ENST00000434716-171 ENST00000656987-171 ENST00000554369-171 ENST00000666001-171
ENSG00000225746	101.97	ENST00000655773_0	AGAATGGACACACCTGGGCT	CATTGCATCCATCATTGGCCCA	1/26	1.11	ENST00000655773-100 ENST00000556637-100
ENSG00000225746	101.97	ENST00000655773_1	CAGAATGGACACACCTGGGC	CATTGCATCCATCATTGGCCCA	1/26	1.11	ENST00000655773-101 ENST00000556637-101
ENSG00000225746	101.97	ENST00000655773_2	AGAATGGACACACCTGGGCT	TCATTGCATCCATCATTGGCCC	1/26	1.11	ENST00000655773-101 ENST00000556637-101
ENSG00000225746	101.97	ENST00000655773_3	CAGAATGGACACACCTGGGC	ATTGCATCCATCATTGGCCCA	1/26	1.11	ENST00000655773-100 ENST00000556637-100
ENSG00000225746	101.97	ENST00000655773_4	GAATGGACACACCTGGGCTG	TCATTGCATCCATCATTGGCCC	1/26	1.11	ENST00000655773-100 ENST00000556637-100
ENSG00000225746	308.29	ENST00000666972_0	ATCTGCCGTCCTCTGTGAGC	ACTCAAGTGCGTTCATTACTGGA	3/26	5.1	ENST00000638012-195 ENST00000666972-195 ENST00000660698-195 ENST00000649300-195 ENST00000636391-195 ENST00000670454-195 ENST00000554693-195 ENST00000665787-195
ENSG00000225746	308.29	ENST00000666972_1	ATCTGCCGTCCTCTGTGAGC	ACTCAAGTGCGTTCATTACTGG	3/26	5.1	ENST00000638012-195 ENST00000666972-195 ENST00000660698-195 ENST00000649300-195 ENST00000636391-195 ENST00000670454-195 ENST00000554693-195 ENST00000665787-195
ENSG00000225746	409.35	ENST00000666972_2	TGCCAGCCGATTCCATGGTT	ACTCAAGTGCGTTCATTACTGGA	4/26	6.58	ENST00000638012-160 ENST00000666972-160 ENST00000660698-160 ENST00000649300-160 ENST00000636391-160 ENST00000670454-160 ENST00000554693-160 ENST00000665787-160 ENST00000662228-160
ENSG00000225746	409.36	ENST00000666972_3	TTGCCAGCCGATTCCATGGT	ACTCAAGTGCGTTCATTACTGGA	4/26	6.58	ENST00000638012-161 ENST00000666972-161 ENST00000660698-161 ENST00000649300-161 ENST00000636391-161 ENST00000670454-161 ENST00000554693-161 ENST00000665787-161 ENST00000662228-161
ENSG00000225746	308.29	ENST00000666972_4	ATCTGCCGTCCTCTGTGAGC	CAACTCAAGTGCGTTCATTACTGGA	3/26	5.1	ENST00000638012-197 ENST00000666972-197 ENST00000660698-197 ENST00000649300-197 ENST00000636391-197 ENST00000670454-197 ENST00000554693-197 ENST00000665787-197
ENSG00000225746	409.36	ENST00000662228_2	TTTGCCAGCCGATTCCATGG	ACTCAAGTGCGTTCATTACTGGA	4/26	6.58	ENST00000638012-162 ENST00000666972-162 ENST00000660698-162 ENST00000649300-162 ENST00000636391-162 ENST00000670454-162 ENST00000554693-162 ENST00000665787-162 ENST00000662228-162
ENSG00000225746	409.35	ENST00000662228_3	TGCCAGCCGATTCCATGGTT	ACTCAAGTGCGTTCATTACTGG	4/26	6.58	ENST00000638012-160 ENST00000666972-160 ENST00000660698-160 ENST00000649300-160 ENST00000636391-160 ENST00000670454-160 ENST00000554693-160 ENST00000665787-160 ENST00000662228-160
ENSG00000225746	409.36	ENST00000662228_4	TTGCCAGCCGATTCCATGGT	ACTCAAGTGCGTTCATTACTGG	4/26	6.58	ENST00000638012-161 ENST00000666972-161 ENST00000660698-161 ENST00000649300-161 ENST00000636391-161 ENST00000670454-161 ENST00000554693-161 ENST00000665787-161 ENST00000662228-161
ENSG00000225746	511.43	ENST00000667813_0	TCCAGTAATGAACGCACTTGAGT	GGTGGCCATGGAAGAATGCA	5/26	8.19	ENST00000638012-136 ENST00000666972-136 ENST00000660698-136 ENST00000649300-136 ENST00000636391-136 ENST00000670454-136 ENST00000554693-136 ENST00000665787-136 ENST00000662228-136 ENST00000667813-136 ENST00000669238-136
ENSG00000225746	511.43	ENST00000667813_1	TCCAGTAATGAACGCACTTGAGT	TGGTGGCCATGGAAGAATGC	5/26	8.19	ENST00000638012-137 ENST00000666972-137 ENST00000660698-137 ENST00000649300-137 ENST00000636391-137 ENST00000670454-137 ENST00000554693-137 ENST00000665787-137 ENST00000662228-137 ENST00000667813-137 ENST00000669238-137
ENSG00000225746	511.43	ENST00000667813_2	TCCAGTAATGAACGCACTTGAGT	CTGGTGGCCATGGAAGAATGC	5/26	8.19	ENST00000638012-138 ENST00000666972-138 ENST00000660698-138 ENST00000649300-138 ENST00000636391-138 ENST00000670454-138 ENST00000554693-138 ENST00000665787-138 ENST00000662228-138 ENST00000667813-138 ENST00000669238-138
ENSG00000225746	511.43	ENST00000667813_3	TCCAGTAATGAACGCACTTGAGT	GCTGGTGGCCATGGAAGAATG	5/26	8.19	ENST00000638012-139 ENST00000666972-139 ENST00000660698-139 ENST00000649300-139 ENST00000636391-139 ENST00000670454-139 ENST00000554693-139 ENST00000665787-139 ENST00000662228-139 ENST00000667813-139 ENST00000669238-139
ENSG00000225746	511.43	ENST00000667813_4	TCCAGTAATGAACGCACTTGAGT	GCTGGTGGCCATGGAAGAAT	5/26	8.19	ENST00000638012-139 ENST00000666972-139 ENST00000660698-139 ENST00000649300-139 ENST00000636391-139 ENST00000670454-139 ENST00000554693-139 ENST00000665787-139 ENST00000662228-139 ENST00000667813-139 ENST00000669238-139
ENSG00000225746	101.14	ENST00000668595_0	TCCAGTAATGAACGCACTTGAGT	TGGTCCAGGATCAGCCCTCT	1/26	2.39	ENST00000668595-175
ENSG00000225746	101.14	ENST00000668595_1	TCCAGTAATGAACGCACTTGAGT	ACTGGTCCAGGATCAGCCCT	1/26	2.39	ENST00000668595-177
ENSG00000225746	101.14	ENST00000668595_2	TCCAGTAATGAACGCACTTGAGTTG	TGGTCCAGGATCAGCCCTCT	1/26	2.39	ENST00000668595-175
ENSG00000225746	101.14	ENST00000668595_3	TCCAGTAATGAACGCACTTGAGTT	TGGTCCAGGATCAGCCCTCT	1/26	2.39	ENST00000668595-175
ENSG00000225746	101.14	ENST00000668595_4	TTCCAGTAATGAACGCACTTGAGT	TGGTCCAGGATCAGCCCTCT	1/26	2.39	ENST00000668595-176
ENSG00000225746	408.89	ENST00000668102_0	TGGAGACCAATGCCTTCTGCT	GCAAGATGTTCTGCCAGCCC	4/26	14.24	ENST00000668102-190 ENST00000668725-190 ENST00000638012-190 ENST00000663218-190 ENST00000667814-190 ENST00000414488-190 ENST00000434716-190 ENST00000656987-190
ENSG00000225746	408.89	ENST00000668102_1	TGGAGACCAATGCCTTCTGCT	GGCAAGATGTTCTGCCAGCC	4/26	14.24	ENST00000668102-191 ENST00000668725-191 ENST00000638012-191 ENST00000663218-191 ENST00000667814-191 ENST00000414488-191 ENST00000434716-191 ENST00000656987-191
ENSG00000225746	408.89	ENST00000668102_2	TGGAGACCAATGCCTTCTGCT	AGATGTTCTGCCAGCCCAGG	4/26	14.24	ENST00000668102-187 ENST00000668725-187 ENST00000638012-187 ENST00000663218-187 ENST00000667814-187 ENST00000414488-187 ENST00000434716-187 ENST00000656987-187
ENSG00000225746	408.88	ENST00000668102_3	TGGAGACCAATGCCTTCTGCT	CCAGCCCAGGTGTGTCCATT	4/26	14.24	ENST00000668102-177 ENST00000668725-177 ENST00000638012-177 ENST00000663218-177 ENST00000667814-177 ENST00000414488-177 ENST00000434716-177 ENST00000656987-177
ENSG00000225746	408.89	ENST00000668102_4	TGGAGACCAATGCCTTCTGC	GCAAGATGTTCTGCCAGCCC	4/26	14.24	ENST00000668102-190 ENST00000668725-190 ENST00000638012-190 ENST00000663218-190 ENST00000667814-190 ENST00000414488-190 ENST00000434716-190 ENST00000656987-190
ENSG00000225746	307.64	ENST00000668102_0	ACCTCCGTGTGTCACAGGAA	CGGCTCAAGTGCATCCATTTTCT	3/26	10.85	ENST00000668102-180 ENST00000668725-180 ENST00000638012-180 ENST00000663218-180 ENST00000667814-180 ENST00000414488-180 ENST00000434716-180
ENSG00000225746	307.64	ENST00000668102_1	ACCTCCGTGTGTCACAGGAA	TCGGCTCAAGTGCATCCATTTTC	3/26	10.85	ENST00000668102-181 ENST00000668725-181 ENST00000638012-181 ENST00000663218-181 ENST00000667814-181 ENST00000414488-181 ENST00000434716-181
ENSG00000225746	307.64	ENST00000668102_2	ACCTCCGTGTGTCACAGGAAG	CGGCTCAAGTGCATCCATTTTCT	3/26	10.85	ENST00000668102-180 ENST00000668725-180 ENST00000638012-180 ENST00000663218-180 ENST00000667814-180 ENST00000414488-180 ENST00000434716-180
ENSG00000225746	307.64	ENST00000668102_3	ACCTCCGTGTGTCACAGGAAG	TCGGCTCAAGTGCATCCATTTTC	3/26	10.85	ENST00000668102-181 ENST00000668725-181 ENST00000638012-181 ENST00000663218-181 ENST00000667814-181 ENST00000414488-181 ENST00000434716-181
ENSG00000225746	307.64	ENST00000668102_4	ACCTCCGTGTGTCACAGGAA	CGGCTCAAGTGCATCCATTTTC	3/26	10.85	ENST00000668102-180 ENST00000668725-180 ENST00000638012-180 ENST00000663218-180 ENST00000667814-180 ENST00000414488-180 ENST00000434716-180
ENSG00000225746	102.23	ENST00000653102_0	TGGAGACCAATGCCTTCTGCT	GCGCCAAACATACAGAGGCA	1/26	4.03	ENST00000653102-149 ENST00000427085-149
ENSG00000225746	102.23	ENST00000653102_1	TGGAGACCAATGCCTTCTGCT	TGCGCCAAACATACAGAGGC	1/26	4.03	ENST00000653102-150 ENST00000427085-150
ENSG00000225746	102.23	ENST00000653102_2	TGGAGACCAATGCCTTCTGC	GCGCCAAACATACAGAGGCA	1/26	4.03	ENST00000653102-149 ENST00000427085-149
ENSG00000225746	102.23	ENST00000653102_3	TGGAGACCAATGCCTTCTGC	TGCGCCAAACATACAGAGGC	1/26	4.03	ENST00000653102-150 ENST00000427085-150
ENSG00000225746	102.23	ENST00000653102_4	GGAGACCAATGCCTTCTGCTG	GCGCCAAACATACAGAGGCA	1/26	4.03	ENST00000653102-148 ENST00000427085-148
ENSG00000225746	102.26	ENST00000653102_0	ACCTCCGTGTGTCACAGGAA	CAGCTCCAGTGCATCCATTTTCT	1/26	4.03	ENST00000653102-180 ENST00000427085-180
ENSG00000225746	102.26	ENST00000653102_1	ACCTCCGTGTGTCACAGGAA	TCAGCTCCAGTGCATCCATTTTC	1/26	4.03	ENST00000653102-181 ENST00000427085-181
ENSG00000225746	102.26	ENST00000653102_2	ACCTCCGTGTGTCACAGGAAG	CAGCTCCAGTGCATCCATTTTCT	1/26	4.03	ENST00000653102-180 ENST00000427085-180
ENSG00000225746	102.26	ENST00000653102_3	ACCTCCGTGTGTCACAGGAAG	TCAGCTCCAGTGCATCCATTTTC	1/26	4.03	ENST00000653102-181 ENST00000427085-181
ENSG00000225746	102.26	ENST00000653102_4	ACCTCCGTGTGTCACAGGAA	AGCTCCAGTGCATCCATTTTCT	1/26	4.03	ENST00000653102-179 ENST00000427085-179
ENSG00000225746	511.19	ENST00000661496_0	ACCTCCGTGTGTCACAGGAA	GCAGAAGGCATTGGTCTCCA	5/26	19.68	ENST00000668102-107 ENST00000668725-107 ENST00000638012-107 ENST00000663218-107 ENST00000653102-107 ENST00000667814-107 ENST00000427085-107 ENST00000414488-107 ENST00000661496-107 ENST00000434716-107
ENSG00000225746	511.19	ENST00000661496_1	ACCTCCGTGTGTCACAGGAAG	GCAGAAGGCATTGGTCTCCA	5/26	19.68	ENST00000668102-107 ENST00000668725-107 ENST00000638012-107 ENST00000663218-107 ENST00000653102-107 ENST00000667814-107 ENST00000427085-107 ENST00000414488-107 ENST00000661496-107 ENST00000434716-107
ENSG00000225746	511.19	ENST00000661496_2	CCTCCGTGTGTCACAGGAAGA	GCAGAAGGCATTGGTCTCCA	5/26	19.68	ENST00000668102-106 ENST00000668725-106 ENST00000638012-106 ENST00000663218-106 ENST00000653102-106 ENST00000667814-106 ENST00000427085-106 ENST00000414488-106 ENST00000661496-106 ENST00000434716-106
ENSG00000225746	511.19	ENST00000661496_3	CCTCCGTGTGTCACAGGAAG	GCAGAAGGCATTGGTCTCCA	5/26	19.68	ENST00000668102-106 ENST00000668725-106 ENST00000638012-106 ENST00000663218-106 ENST00000653102-106 ENST00000667814-106 ENST00000427085-106 ENST00000414488-106 ENST00000661496-106 ENST00000434716-106
ENSG00000225746	511.19	ENST00000661496_4	TACCTCCGTGTGTCACAGGA	GCAGAAGGCATTGGTCTCCA	5/26	19.68	ENST00000668102-108 ENST00000668725-108 ENST00000638012-108 ENST00000663218-108 ENST00000653102-108 ENST00000667814-108 ENST00000427085-108 ENST00000414488-108 ENST00000661496-108 ENST00000434716-108
ENSG00000225746	408.85	ENST00000656987_0	AGCACCCTTCCATGGTCATGA	CGGCTCAAGTGCATCCATTTTCT	4/26	14.24	ENST00000668102-145 ENST00000668725-145 ENST00000638012-145 ENST00000663218-145 ENST00000667814-145 ENST00000414488-145 ENST00000434716-145 ENST00000656987-145
ENSG00000225746	408.85	ENST00000656987_1	AGCACCCTTCCATGGTCATGA	TCGGCTCAAGTGCATCCATTTTC	4/26	14.24	ENST00000668102-146 ENST00000668725-146 ENST00000638012-146 ENST00000663218-146 ENST00000667814-146 ENST00000414488-146 ENST00000434716-146 ENST00000656987-146
ENSG00000225746	408.85	ENST00000656987_2	AGCACCCTTCCATGGTCATGA	CGGCTCAAGTGCATCCATTTTC	4/26	14.24	ENST00000668102-145 ENST00000668725-145 ENST00000638012-145 ENST00000663218-145 ENST00000667814-145 ENST00000414488-145 ENST00000434716-145 ENST00000656987-145
ENSG00000225746	408.85	ENST00000656987_3	GCACCCTTCCATGGTCATGA	CGGCTCAAGTGCATCCATTTTCT	4/26	14.24	ENST00000668102-144 ENST00000668725-144 ENST00000638012-144 ENST00000663218-144 ENST00000667814-144 ENST00000414488-144 ENST00000434716-144 ENST00000656987-144
ENSG00000225746	408.85	ENST00000656987_4	AGCACCCTTCCATGGTCATG	CGGCTCAAGTGCATCCATTTTCT	4/26	14.24	ENST00000668102-145 ENST00000668725-145 ENST00000638012-145 ENST00000663218-145 ENST00000667814-145 ENST00000414488-145 ENST00000434716-145 ENST00000656987-145
ENSG00000225746	409.88	ENST00000554369_0	ATAGAAAATGGATGCACTTGAGCCG	CATTGGCCCATGTGCACCTC	4/26	14.24	ENST00000668102-175 ENST00000668725-175 ENST00000638012-175 ENST00000663218-175 ENST00000667814-175 ENST00000414488-175 ENST00000434716-175 ENST00000656987-175 ENST00000554369-175
ENSG00000225746	409.82	ENST00000554369_1	ATAGAAAATGGATGCACTTGAGCCG	GCAAGATGTTCTGCCAGCCC	4/26	14.24	ENST00000668102-122 ENST00000668725-122 ENST00000638012-122 ENST00000663218-122 ENST00000667814-122 ENST00000414488-122 ENST00000434716-122 ENST00000656987-122 ENST00000554369-122
ENSG00000225746	409.82	ENST00000554369_2	ATAGAAAATGGATGCACTTGAGCCG	GGCAAGATGTTCTGCCAGCC	4/26	14.24	ENST00000668102-123 ENST00000668725-123 ENST00000638012-123 ENST00000663218-123 ENST00000667814-123 ENST00000414488-123 ENST00000434716-123 ENST00000656987-123 ENST00000554369-123
ENSG00000225746	409.88	ENST00000554369_3	ATAGAAAATGGATGCACTTGAGCCG	ATTGGCCCATGTGCACCTCT	4/26	14.24	ENST00000668102-174 ENST00000668725-174 ENST00000638012-174 ENST00000663218-174 ENST00000667814-174 ENST00000414488-174 ENST00000434716-174 ENST00000656987-174 ENST00000554369-174
ENSG00000225746	409.87	ENST00000554369_4	ATAGAAAATGGATGCACTTGAGCCG	GGCCCATGTGCACCTCTACA	4/26	14.24	ENST00000668102-171 ENST00000668725-171 ENST00000638012-171 ENST00000663218-171 ENST00000667814-171 ENST00000414488-171 ENST00000434716-171 ENST00000656987-171 ENST00000554369-171
ENSG00000225746	408.9	ENST00000668102_0	GGCGTGATGGCTGATGCAAT	TGGAAGGGTGCTTAAGTCAAAAGA	4/26	14.52	ENST00000668102-158 ENST00000668725-158 ENST00000638012-158 ENST00000663218-158 ENST00000653102-158 ENST00000667814-158 ENST00000427085-158 ENST00000414488-158
ENSG00000225746	511.22	ENST00000668102_1	ACTCTTTTGACTTAAGCACCCTTCC	AGTGTCCAGGCTCCTACCCA	5/26	19.68	ENST00000668102-133 ENST00000668725-133 ENST00000638012-133 ENST00000663218-133 ENST00000653102-133 ENST00000667814-133 ENST00000427085-133 ENST00000414488-133 ENST00000661496-133 ENST00000434716-133
ENSG00000225746	511.19	ENST00000668102_2	ACTCTTTTGACTTAAGCACCCTTCC	TGGAGAACGCGATCACAGCA	5/26	19.68	ENST00000668102-103 ENST00000668725-103 ENST00000638012-103 ENST00000663218-103 ENST00000653102-103 ENST00000667814-103 ENST00000427085-103 ENST00000414488-103 ENST00000661496-103 ENST00000434716-103
ENSG00000225746	511.23	ENST00000668102_3	TGTGTCACAGGAAGACTCTTTTGAC	AGTGTCCAGGCTCCTACCCA	5/26	19.68	ENST00000668102-147 ENST00000668725-147 ENST00000638012-147 ENST00000663218-147 ENST00000653102-147 ENST00000667814-147 ENST00000427085-147 ENST00000414488-147 ENST00000661496-147 ENST00000434716-147
ENSG00000225746	511.21	ENST00000668102_4	ACTCTTTTGACTTAAGCACCCTTCC	TGTCCAGGCTCCTACCCAGA	5/26	19.68	ENST00000668102-131 ENST00000668725-131 ENST00000638012-131 ENST00000663218-131 ENST00000653102-131 ENST00000667814-131 ENST00000427085-131 ENST00000414488-131 ENST00000661496-131 ENST00000434716-131
ENSG00000225746	409.83	ENST00000668102_0	TGGGTAGGAGCCTGGACACT	AGCCCAGGTGTGTCCATTACT	4/26	14.24	ENST00000668102-128 ENST00000668725-128 ENST00000638012-128 ENST00000663218-128 ENST00000667814-128 ENST00000414488-128 ENST00000434716-128 ENST00000656987-128 ENST00000554369-128
ENSG00000225746	408.86	ENST00000668102_1	TGCTGTGATCGCGTTCTCCA	AGCCCAGGTGTGTCCATTACT	4/26	14.24	ENST00000668102-158 ENST00000668725-158 ENST00000638012-158 ENST00000663218-158 ENST00000667814-158 ENST00000414488-158 ENST00000434716-158 ENST00000656987-158
ENSG00000225746	409.83	ENST00000668102_2	TCTGGGTAGGAGCCTGGACA	AGCCCAGGTGTGTCCATTACT	4/26	14.24	ENST00000668102-130 ENST00000668725-130 ENST00000638012-130 ENST00000663218-130 ENST00000667814-130 ENST00000414488-130 ENST00000434716-130 ENST00000656987-130 ENST00000554369-130
ENSG00000225746	409.84	ENST00000668102_3	CTCCACAGTTGCCTCTGGGT	AGCCCAGGTGTGTCCATTACT	4/26	14.24	ENST00000668102-143 ENST00000668725-143 ENST00000638012-143 ENST00000663218-143 ENST00000667814-143 ENST00000414488-143 ENST00000434716-143 ENST00000656987-143 ENST00000554369-143
ENSG00000225746	409.83	ENST00000668102_4	TGGGTAGGAGCCTGGACACT	GCCCAGGTGTGTCCATTACTG	4/26	14.24	ENST00000668102-127 ENST00000668725-127 ENST00000638012-127 ENST00000663218-127 ENST00000667814-127 ENST00000414488-127 ENST00000434716-127 ENST00000656987-127 ENST00000554369-127
ENSG00000225746	309.37	ENST00000668102_0	GCTGATGCTGCCTCCTGAGA	AGAGCATCCATTGTTGGTCTCCA	3/26	7.47	ENST00000668102-131 ENST00000668725-131 ENST00000638012-131 ENST00000663218-131 ENST00000667814-131 ENST00000666972-131 ENST00000660698-131 ENST00000649300-131 ENST00000442197-131
ENSG00000225746	309.37	ENST00000668102_1	TGCTGATGCTGCCTCCTGAG	AGAGCATCCATTGTTGGTCTCCA	3/26	7.47	ENST00000668102-132 ENST00000668725-132 ENST00000638012-132 ENST00000663218-132 ENST00000667814-132 ENST00000666972-132 ENST00000660698-132 ENST00000649300-132 ENST00000442197-132
ENSG00000225746	309.37	ENST00000668102_2	GCTGATGCTGCCTCCTGAGA	AGCATCCATTGTTGGTCTCCA	3/26	7.47	ENST00000668102-129 ENST00000668725-129 ENST00000638012-129 ENST00000663218-129 ENST00000667814-129 ENST00000666972-129 ENST00000660698-129 ENST00000649300-129 ENST00000442197-129
ENSG00000225746	309.37	ENST00000668102_3	GCTGATGCTGCCTCCTGAGA	GAGCATCCATTGTTGGTCTCCA	3/26	7.47	ENST00000668102-130 ENST00000668725-130 ENST00000638012-130 ENST00000663218-130 ENST00000667814-130 ENST00000666972-130 ENST00000660698-130 ENST00000649300-130 ENST00000442197-130
ENSG00000225746	309.37	ENST00000668102_4	ATGCTGATGCTGCCTCCTGA	AGAGCATCCATTGTTGGTCTCCA	3/26	7.47	ENST00000668102-133 ENST00000668725-133 ENST00000638012-133 ENST00000663218-133 ENST00000667814-133 ENST00000666972-133 ENST00000660698-133 ENST00000649300-133 ENST00000442197-133
ENSG00000225746	511.2	ENST00000661496_4	TGTGTCACAGGAAGACTCTTTTGAC	TGGAGAACGCGATCACAGCA	5/26	19.68	ENST00000668102-117 ENST00000668725-117 ENST00000638012-117 ENST00000663218-117 ENST00000653102-117 ENST00000667814-117 ENST00000427085-117 ENST00000414488-117 ENST00000661496-117 ENST00000434716-117
ENSG00000225746	409.83	ENST00000554369_4	TCTGGGTAGGAGCCTGGACA	GCCCAGGTGTGTCCATTACTG	4/26	14.24	ENST00000668102-129 ENST00000668725-129 ENST00000638012-129 ENST00000663218-129 ENST00000667814-129 ENST00000414488-129 ENST00000434716-129 ENST00000656987-129 ENST00000554369-129
ENSG00000225746	410.8	ENST00000666001_0	TGGATGCACTTGAGCCGACC	CAGCCCAGGTGTGTCCATTACT	4/26	14.94	ENST00000668102-100 ENST00000668725-100 ENST00000638012-100 ENST00000663218-100 ENST00000667814-100 ENST00000414488-100 ENST00000434716-100 ENST00000656987-100 ENST00000554369-100 ENST00000666001-100
ENSG00000225746	410.8	ENST00000666001_1	ATGGATGCACTTGAGCCGAC	AGCCCAGGTGTGTCCATTACT	4/26	14.94	ENST00000668102-100 ENST00000668725-100 ENST00000638012-100 ENST00000663218-100 ENST00000667814-100 ENST00000414488-100 ENST00000434716-100 ENST00000656987-100 ENST00000554369-100 ENST00000666001-100
ENSG00000225746	410.8	ENST00000666001_2	ATGGATGCACTTGAGCCGAC	AGCCCAGGTGTGTCCATTACTG	4/26	14.94	ENST00000668102-100 ENST00000668725-100 ENST00000638012-100 ENST00000663218-100 ENST00000667814-100 ENST00000414488-100 ENST00000434716-100 ENST00000656987-100 ENST00000554369-100 ENST00000666001-100
ENSG00000225746	410.8	ENST00000666001_3	ATGGATGCACTTGAGCCGAC	CAGCCCAGGTGTGTCCATTACT	4/26	14.94	ENST00000668102-101 ENST00000668725-101 ENST00000638012-101 ENST00000663218-101 ENST00000667814-101 ENST00000414488-101 ENST00000434716-101 ENST00000656987-101 ENST00000554369-101 ENST00000666001-101
ENSG00000225746	410.8	ENST00000666001_4	AATGGATGCACTTGAGCCGAC	AGCCCAGGTGTGTCCATTACT	4/26	14.94	ENST00000668102-101 ENST00000668725-101 ENST00000638012-101 ENST00000663218-101 ENST00000667814-101 ENST00000414488-101 ENST00000434716-101 ENST00000656987-101 ENST00000554369-101 ENST00000666001-101
ENSG00000225746	101.37	ENST00000665015_0	TGGCAAGTACCATCCTGTCCT	CATCCATTGTTGGTCTCCATGCT	1/26	5.22	ENST00000665015-200
ENSG00000225746	101.37	ENST00000665015_1	TGGCAAGTACCATCCTGTCCT	CATCCATTGTTGGTCTCCATGCTC	1/26	5.22	ENST00000665015-200
ENSG00000225746	101.37	ENST00000665015_2	TGGCAAGTACCATCCTGTCCT	CATCCATTGTTGGTCTCCATGC	1/26	5.22	ENST00000665015-200
ENSG00000225746	101.37	ENST00000665015_3	TGGCAAGTACCATCCTGTCC	CATCCATTGTTGGTCTCCATGCT	1/26	5.22	ENST00000665015-200
ENSG00000225746	101.37	ENST00000665015_4	GGCAAGTACCATCCTGTCCT	GCATCCATTGTTGGTCTCCATGC	1/26	5.22	ENST00000665015-200
ENSG00000225746	-6998.9	ENST00000553584_0	CCAGTGTTGCCTGGGTCTGA	AGTCCTCTAATCTTCTAGAGCCCCA	not_eligible	16.85	ENST00000637474-191 ENST00000553584-191 ENST00000554852-191 ENST00000636052-191 ENST00000668102-191 ENST00000668725-191 ENST00000638012-191 ENST00000553465-191
ENSG00000225746	-6998.95	ENST00000553584_1	TCTTGCACCGATGGGCAGAT	AGTCCTCTAATCTTCTAGAGCCCCA	not_eligible	16.85	ENST00000637474-139 ENST00000553584-139 ENST00000554852-139 ENST00000636052-139 ENST00000668102-139 ENST00000668725-139 ENST00000638012-139 ENST00000553465-139
ENSG00000225746	-6998.95	ENST00000553584_2	TTCTTGCACCGATGGGCAGA	AGTCCTCTAATCTTCTAGAGCCCCA	not_eligible	16.85	ENST00000637474-140 ENST00000553584-140 ENST00000554852-140 ENST00000636052-140 ENST00000668102-140 ENST00000668725-140 ENST00000638012-140 ENST00000553465-140
ENSG00000225746	-6998.99	ENST00000553584_3	TCGTGTCATCTGTCCCGTGG	AGTCCTCTAATCTTCTAGAGCCCCA	not_eligible	16.85	ENST00000637474-103 ENST00000553584-103 ENST00000554852-103 ENST00000636052-103 ENST00000668102-103 ENST00000668725-103 ENST00000638012-103 ENST00000553465-103
ENSG00000225746	-6998.97	ENST00000553584_4	GCAGTGTCGGAGGATCGTGT	AGTCCTCTAATCTTCTAGAGCCCCA	not_eligible	16.85	ENST00000637474-117 ENST00000553584-117 ENST00000554852-117 ENST00000636052-117 ENST00000668102-117 ENST00000668725-117 ENST00000638012-117 ENST00000553465-117
ENSG00000225746	-7104.44	ENST00000668102_0	AGGAGCAATAATGAAGACCATGGT	ACCATGATCTTCCTCGCTGGA	not_eligible	14.37	ENST00000668102-174 ENST00000668725-174 ENST00000638012-121 ENST00000663218-174 ENST00000555354-121 ENST00000653102-121
ENSG00000225746	-7104.44	ENST00000668102_1	GGAGCAATAATGAAGACCATGGT	ACCATGATCTTCCTCGCTGGA	not_eligible	14.37	ENST00000668102-173 ENST00000668725-173 ENST00000638012-120 ENST00000663218-173 ENST00000555354-120 ENST00000653102-120
ENSG00000225746	-7104.44	ENST00000668102_2	AGGAGCAATAATGAAGACCATGGT	ACCATGATCTTCCTCGCTGG	not_eligible	14.37	ENST00000668102-174 ENST00000668725-174 ENST00000638012-121 ENST00000663218-174 ENST00000555354-121 ENST00000653102-121
ENSG00000225746	-7104.44	ENST00000668102_3	AGGAGCAATAATGAAGACCATGGT	AACCATGATCTTCCTCGCTGGA	not_eligible	14.37	ENST00000668102-175 ENST00000668725-175 ENST00000638012-122 ENST00000663218-175 ENST00000555354-122 ENST00000653102-122
ENSG00000225746	-7104.44	ENST00000668102_4	AGGAGCAATAATGAAGACCATGGTT	ACCATGATCTTCCTCGCTGGA	not_eligible	14.37	ENST00000668102-174 ENST00000668725-174 ENST00000638012-121 ENST00000663218-174 ENST00000555354-121 ENST00000653102-121
ENSG00000225746	309.35	ENST00000668102_0	TGTGTCAGTGGTGGAGGCTG	CCCTGTGGCAACCATAAGGC	3/26	7.47	ENST00000668102-111 ENST00000668725-111 ENST00000638012-111 ENST00000663218-111 ENST00000667814-111 ENST00000666972-111 ENST00000660698-111 ENST00000649300-111 ENST00000442197-111
ENSG00000225746	309.35	ENST00000668102_1	GTGTCAGTGGTGGAGGCTGT	CCCTGTGGCAACCATAAGGC	3/26	7.47	ENST00000668102-110 ENST00000668725-110 ENST00000638012-110 ENST00000663218-110 ENST00000667814-110 ENST00000666972-110 ENST00000660698-110 ENST00000649300-110 ENST00000442197-110
ENSG00000225746	309.34	ENST00000668102_2	TCATGCTGATGCTGCCTCCT	AGACAGCCTCCACCACTGAC	3/26	7.47	ENST00000668102-100 ENST00000668725-100 ENST00000638012-100 ENST00000663218-100 ENST00000667814-100 ENST00000666972-100 ENST00000660698-100 ENST00000649300-100 ENST00000442197-100
ENSG00000225746	309.34	ENST00000668102_3	TCATGCTGATGCTGCCTCCT	CAGACAGCCTCCACCACTGA	3/26	7.47	ENST00000668102-101 ENST00000668725-101 ENST00000638012-101 ENST00000663218-101 ENST00000667814-101 ENST00000666972-101 ENST00000660698-101 ENST00000649300-101 ENST00000442197-101
ENSG00000225746	309.35	ENST00000668102_4	CTGTGTCAGTGGTGGAGGCT	CCCTGTGGCAACCATAAGGC	3/26	7.47	ENST00000668102-112 ENST00000668725-112 ENST00000638012-112 ENST00000663218-112 ENST00000667814-112 ENST00000666972-112 ENST00000660698-112 ENST00000649300-112 ENST00000442197-112
ENSG00000225746	-7099.11	ENST00000663218_0	TGGGGCTCTAGAAGATTAGAGGACT	GGTAGCCAGCCATCTCTCCA	not_eligible	13.75	ENST00000637474-199 ENST00000636052-199 ENST00000668102-199 ENST00000668725-199 ENST00000638012-199 ENST00000553465-199 ENST00000663218-199
ENSG00000225746	0.91	ENST00000663218_1	GGCAGCGGCGCTTTTAACT	AGTCCTCTAATCTTCTAGAGCCCCA	0/26	0.7	ENST00000663218-112
ENSG00000225746	0.91	ENST00000663218_2	CTGGCAGCGGCGCTTTTAA	AGTCCTCTAATCTTCTAGAGCCCCA	0/26	0.7	ENST00000663218-114
ENSG00000225746	0.91	ENST00000663218_3	GGCAGCGGCGCTTTTAACTG	AGTCCTCTAATCTTCTAGAGCCCCA	0/26	0.7	ENST00000663218-112
ENSG00000225746	0.91	ENST00000663218_4	CTGGCAGCGGCGCTTTTAAC	AGTCCTCTAATCTTCTAGAGCCCCA	0/26	0.7	ENST00000663218-114
ENSG00000225746	-6998.98	ENST00000554323_0	TGGGGCTCTAGAAGATTAGAGGACT	ACCTGACATCCATCCTTCCACC	not_eligible	16.52	ENST00000637474-137 ENST00000636052-137 ENST00000668102-137 ENST00000668725-137 ENST00000638012-137 ENST00000553465-137 ENST00000663218-137 ENST00000554323-137
ENSG00000225746	-6998.98	ENST00000554323_1	TGGGGCTCTAGAAGATTAGAGGACT	TCCATCCTTCCACCTCTCCA	not_eligible	16.52	ENST00000637474-129 ENST00000636052-129 ENST00000668102-129 ENST00000668725-129 ENST00000638012-129 ENST00000553465-129 ENST00000663218-129 ENST00000554323-129
ENSG00000225746	-6998.98	ENST00000554323_2	TGGGGCTCTAGAAGATTAGAGGAC	ACCTGACATCCATCCTTCCACC	not_eligible	16.52	ENST00000637474-137 ENST00000636052-137 ENST00000668102-137 ENST00000668725-137 ENST00000638012-137 ENST00000553465-137 ENST00000663218-137 ENST00000554323-137
ENSG00000225746	-6998.97	ENST00000554323_3	TCTGGGGCTCTAGAAGATTAGAGGA	ACCTGACATCCATCCTTCCACC	not_eligible	16.52	ENST00000637474-139 ENST00000636052-139 ENST00000668102-139 ENST00000668725-139 ENST00000638012-139 ENST00000553465-139 ENST00000663218-139 ENST00000554323-139
ENSG00000225746	-6998.98	ENST00000554323_4	TGGGGCTCTAGAAGATTAGAGGACT	CCTGACATCCATCCTTCCACCT	not_eligible	16.52	ENST00000637474-136 ENST00000636052-136 ENST00000668102-136 ENST00000668725-136 ENST00000638012-136 ENST00000553465-136 ENST00000663218-136 ENST00000554323-136
ENSG00000225746	611.06	ENST00000556720_0	TGAACGCACTCTACCTGATT	ACCATGGTCTTCATTATTGCTCCT	6/26	35.08	ENST00000636052-176 ENST00000668102-176 ENST00000668725-176 ENST00000638012-176 ENST00000663218-176 ENST00000556720-176 ENST00000555354-173 ENST00000554485-173 ENST00000653102-176
ENSG00000225746	611.06	ENST00000556720_1	AATGAACGCACTCTACCTGA	ACCATGGTCTTCATTATTGCTCCT	6/26	35.08	ENST00000636052-178 ENST00000668102-178 ENST00000668725-178 ENST00000638012-178 ENST00000663218-178 ENST00000556720-178 ENST00000555354-175 ENST00000554485-175 ENST00000653102-178
ENSG00000225746	611.03	ENST00000556720_2	TCTGGTGAAGATCTTGCTGT	ACCATGGTCTTCATTATTGCTCCT	6/26	35.08	ENST00000636052-144 ENST00000668102-144 ENST00000668725-144 ENST00000638012-144 ENST00000663218-144 ENST00000556720-144 ENST00000555354-141 ENST00000554485-141 ENST00000653102-144
ENSG00000225746	611.06	ENST00000556720_3	ATGAACGCACTCTACCTGAT	ACCATGGTCTTCATTATTGCTCCT	6/26	35.08	ENST00000636052-177 ENST00000668102-177 ENST00000668725-177 ENST00000638012-177 ENST00000663218-177 ENST00000556720-177 ENST00000555354-174 ENST00000554485-174 ENST00000653102-177
ENSG00000225746	611.06	ENST00000556720_4	TGAACGCACTCTACCTGATTT	ACCATGGTCTTCATTATTGCTCCT	6/26	35.08	ENST00000636052-176 ENST00000668102-176 ENST00000668725-176 ENST00000638012-176 ENST00000663218-176 ENST00000556720-176 ENST00000555354-173 ENST00000554485-173 ENST00000653102-176
ENSG00000225746	-7204.75	ENST00000653102_0	AGGAGCAATAATGAAGACCATGGT	TCAGCCATCACGCCTCCATT	not_eligible	9.18	ENST00000668102-229 ENST00000668725-229 ENST00000638012-176 ENST00000663218-229 ENST00000653102-176
ENSG00000225746	-7204.75	ENST00000653102_1	AGGAGCAATAATGAAGACCATGGT	ATTGCATCAGCCATCACGCC	not_eligible	9.18	ENST00000668102-235 ENST00000668725-235 ENST00000638012-182 ENST00000663218-235 ENST00000653102-182
ENSG00000225746	-7204.75	ENST00000653102_2	AGGAGCAATAATGAAGACCATGGT	ATCAGCCATCACGCCTCCAT	not_eligible	9.18	ENST00000668102-230 ENST00000668725-230 ENST00000638012-177 ENST00000663218-230 ENST00000653102-177
ENSG00000225746	-7204.75	ENST00000653102_3	GGAGCAATAATGAAGACCATGGT	TCAGCCATCACGCCTCCATT	not_eligible	9.18	ENST00000668102-228 ENST00000668725-228 ENST00000638012-175 ENST00000663218-228 ENST00000653102-175
ENSG00000225746	-7204.75	ENST00000653102_4	GGAGCAATAATGAAGACCATGGT	ATTGCATCAGCCATCACGCC	not_eligible	9.18	ENST00000668102-234 ENST00000668725-234 ENST00000638012-181 ENST00000663218-234 ENST00000653102-181
ENSG00000225746	-7180.27	ENST00000666972_0	AGCCTGGGCAACAAGAGTGA	CAGCCTCCACCACTGACACA	not_eligible	7.35	ENST00000668102-999 ENST00000668725-999 ENST00000638012-192 ENST00000663218-999 ENST00000667814-999 ENST00000666972-192 ENST00000660698-999 ENST00000649300-192
ENSG00000225746	-7180.27	ENST00000666972_1	AGCCTGGGCAACAAGAGTGA	ACAGCCTCCACCACTGACAC	not_eligible	7.35	ENST00000668102-1000 ENST00000668725-1000 ENST00000638012-193 ENST00000663218-1000 ENST00000667814-1000 ENST00000666972-193 ENST00000660698-1000 ENST00000649300-193
ENSG00000225746	-7180.26	ENST00000666972_2	TCCAGCCTGGGCAACAAGAG	CAGCCTCCACCACTGACACA	not_eligible	7.35	ENST00000668102-1002 ENST00000668725-1002 ENST00000638012-195 ENST00000663218-1002 ENST00000667814-1002 ENST00000666972-195 ENST00000660698-1002 ENST00000649300-195
ENSG00000225746	-7180.26	ENST00000666972_3	CTCCAGCCTGGGCAACAAGA	CAGCCTCCACCACTGACACA	not_eligible	7.35	ENST00000668102-1003 ENST00000668725-1003 ENST00000638012-196 ENST00000663218-1003 ENST00000667814-1003 ENST00000666972-196 ENST00000660698-1003 ENST00000649300-196
ENSG00000225746	-7180.26	ENST00000666972_4	TCCAGCCTGGGCAACAAGAG	ACAGCCTCCACCACTGACAC	not_eligible	7.35	ENST00000668102-1003 ENST00000668725-1003 ENST00000638012-196 ENST00000663218-1003 ENST00000667814-1003 ENST00000666972-196 ENST00000660698-1003 ENST00000649300-196
ENSG00000225746	-7099.11	ENST00000668102_0	TGGGTACAGGAGAATGGAGGC	ACCCCACGGATCTAACTGCC	not_eligible	13.75	ENST00000637474-193 ENST00000636052-193 ENST00000668102-193 ENST00000668725-193 ENST00000638012-193 ENST00000663218-193 ENST00000556475-193
ENSG00000225746	-7099.12	ENST00000668102_1	TGGGTACAGGAGAATGGAGGC	CCCCACGGATCTAACTGCCA	not_eligible	13.75	ENST00000637474-192 ENST00000636052-192 ENST00000668102-192 ENST00000668725-192 ENST00000638012-192 ENST00000663218-192 ENST00000556475-192
ENSG00000225746	-7099.12	ENST00000668102_2	GGGTACAGGAGAATGGAGGCT	ACCCCACGGATCTAACTGCC	not_eligible	13.75	ENST00000637474-192 ENST00000636052-192 ENST00000668102-192 ENST00000668725-192 ENST00000638012-192 ENST00000663218-192 ENST00000556475-192
ENSG00000225746	-7099.12	ENST00000668102_3	GGGTACAGGAGAATGGAGGCT	CCCCACGGATCTAACTGCCA	not_eligible	13.75	ENST00000637474-191 ENST00000636052-191 ENST00000668102-191 ENST00000668725-191 ENST00000638012-191 ENST00000663218-191 ENST00000556475-191
ENSG00000225746	-7099.12	ENST00000668102_4	GGGTACAGGAGAATGGAGGCTC	ACCCCACGGATCTAACTGCC	not_eligible	13.75	ENST00000637474-192 ENST00000636052-192 ENST00000668102-192 ENST00000668725-192 ENST00000638012-192 ENST00000663218-192 ENST00000556475-192
ENSG00000225746	-6898.25	ENST00000668102_0	ATATAAAATGAACGCACTCTACCTG	CGCCATGCTCTTCACCTTGG	not_eligible	31.05	ENST00000637474-145 ENST00000636052-145 ENST00000668102-145 ENST00000668725-145 ENST00000638012-145 ENST00000663218-145 ENST00000556720-145 ENST00000555354-142 ENST00000554485-142
ENSG00000225746	-7098.55	ENST00000668102_1	ACTGATAGTGGACATAGGCCAGC	TCAGGTAGAGTGCGTTCATTTTA	not_eligible	23.05	ENST00000637474-103 ENST00000636052-103 ENST00000668102-103 ENST00000668725-103 ENST00000638012-103 ENST00000663218-103 ENST00000556720-103
ENSG00000225746	-7098.55	ENST00000668102_2	TGATAGTGGACATAGGCCAGCTG	TCAGGTAGAGTGCGTTCATTTTA	not_eligible	23.05	ENST00000637474-101 ENST00000636052-101 ENST00000668102-101 ENST00000668725-101 ENST00000638012-101 ENST00000663218-101 ENST00000556720-101
ENSG00000225746	-6898.25	ENST00000668102_3	ATATAAAATGAACGCACTCTACCT	CGCCATGCTCTTCACCTTGG	not_eligible	31.05	ENST00000637474-145 ENST00000636052-145 ENST00000668102-145 ENST00000668725-145 ENST00000638012-145 ENST00000663218-145 ENST00000556720-145 ENST00000555354-142 ENST00000554485-142
ENSG00000225746	-6898.25	ENST00000668102_4	ATATAAAATGAACGCACTCTACCTG	GCCATGCTCTTCACCTTGGG	not_eligible	31.05	ENST00000637474-144 ENST00000636052-144 ENST00000668102-144 ENST00000668725-144 ENST00000638012-144 ENST00000663218-144 ENST00000556720-144 ENST00000555354-141 ENST00000554485-141
ENSG00000225746	308.6	ENST00000668102_0	GCCTTGATCTGGAGCCCCAT	ACCCATGAACATCAACCATTGGC	3/26	10.57	ENST00000668102-136 ENST00000668725-136 ENST00000638012-136 ENST00000663218-136 ENST00000667814-136 ENST00000414488-136 ENST00000554369-136 ENST00000556637-136
ENSG00000225746	308.59	ENST00000668102_1	ATCTGGAGCCCCATGTCTGC	ACCCATGAACATCAACCATTGGC	3/26	10.57	ENST00000668102-130 ENST00000668725-130 ENST00000638012-130 ENST00000663218-130 ENST00000667814-130 ENST00000414488-130 ENST00000554369-130 ENST00000556637-130
ENSG00000225746	308.56	ENST00000668102_2	GAGGTGCACATGGGCCAATG	ACCCATGAACATCAACCATTGGC	3/26	10.57	ENST00000668102-101 ENST00000668725-101 ENST00000638012-101 ENST00000663218-101 ENST00000667814-101 ENST00000414488-101 ENST00000554369-101 ENST00000556637-101
ENSG00000225746	308.62	ENST00000668102_3	GGCTGGCAGAACATCTTGCC	ACCCATGAACATCAACCATTGGC	3/26	10.57	ENST00000668102-153 ENST00000668725-153 ENST00000638012-153 ENST00000663218-153 ENST00000667814-153 ENST00000414488-153 ENST00000554369-153 ENST00000556637-153
ENSG00000225746	308.62	ENST00000668102_4	GGGCTGGCAGAACATCTTGC	ACCCATGAACATCAACCATTGGC	3/26	10.57	ENST00000668102-154 ENST00000668725-154 ENST00000638012-154 ENST00000663218-154 ENST00000667814-154 ENST00000414488-154 ENST00000554369-154 ENST00000556637-154
ENSG00000225746	-6898.25	ENST00000555354_3	ATATAAAATGAACGCACTCTACCT	GCCATGCTCTTCACCTTGGG	not_eligible	31.05	ENST00000637474-144 ENST00000636052-144 ENST00000668102-144 ENST00000668725-144 ENST00000638012-144 ENST00000663218-144 ENST00000556720-144 ENST00000555354-141 ENST00000554485-141
ENSG00000225746	-6898.25	ENST00000555354_4	AATATAAAATGAACGCACTCTACCT	CGCCATGCTCTTCACCTTGG	not_eligible	31.05	ENST00000637474-146 ENST00000636052-146 ENST00000668102-146 ENST00000668725-146 ENST00000638012-146 ENST00000663218-146 ENST00000556720-146 ENST00000555354-143 ENST00000554485-143
ENSG00000225746	-7225.57	ENST00000554369_0	GCCAATGGTTGATGTTCATGGGT	GCAATGGCGCAATCTCAGCT	not_eligible	6.34	ENST00000668102-425 ENST00000668725-425 ENST00000638012-166 ENST00000663218-425 ENST00000667814-425 ENST00000554369-166 ENST00000556637-425
ENSG00000225746	107.09	ENST00000660698_0	CCTCCAAGGTCACGTGCTCT	CGTCCATTATTAGTCATCCGGAGC	1/26	4.33	ENST00000660698-147 ENST00000636391-147 ENST00000665787-147 ENST00000667813-147 ENST00000670680-147 ENST00000665480-147 ENST00000637332-147
ENSG00000225746	107.08	ENST00000660698_1	GGTCACGTGCTCTGTTTGCA	CGTCCATTATTAGTCATCCGGAGC	1/26	4.33	ENST00000660698-140 ENST00000636391-140 ENST00000665787-140 ENST00000667813-140 ENST00000670680-140 ENST00000665480-140 ENST00000637332-140
ENSG00000225746	107.08	ENST00000660698_2	TCCAAGGTCACGTGCTCTGT	CGTCCATTATTAGTCATCCGGAGC	1/26	4.33	ENST00000660698-145 ENST00000636391-145 ENST00000665787-145 ENST00000667813-145 ENST00000670680-145 ENST00000665480-145 ENST00000637332-145
ENSG00000225746	-7383.56	ENST00000660698_3	GGGAAGGTGCATGCAGACCA	CGTCCATTATTAGTCATCCGGAGC	not_eligible	4.33	ENST00000660698-199 ENST00000636391-199 ENST00000665787-199 ENST00000667813-1036 ENST00000670680-1036 ENST00000665480-199 ENST00000637332-199
ENSG00000225746	-7383.56	ENST00000660698_4	TGGGAAGGTGCATGCAGACC	CGTCCATTATTAGTCATCCGGAGC	not_eligible	4.33	ENST00000660698-200 ENST00000636391-200 ENST00000665787-200 ENST00000667813-1037 ENST00000670680-1037 ENST00000665480-200 ENST00000637332-200
ENSG00000225746	107.09	ENST00000667813_3	AGATGCCTCCAAGGTCACGT	CGTCCATTATTAGTCATCCGGAGC	1/26	4.33	ENST00000660698-152 ENST00000636391-152 ENST00000665787-152 ENST00000667813-152 ENST00000670680-152 ENST00000665480-152 ENST00000637332-152
ENSG00000225746	107.08	ENST00000667813_4	AGGTCACGTGCTCTGTTTGC	CGTCCATTATTAGTCATCCGGAGC	1/26	4.33	ENST00000660698-141 ENST00000636391-141 ENST00000665787-141 ENST00000667813-141 ENST00000670680-141 ENST00000665480-141 ENST00000637332-141
ENSG00000225746	-7208.5	ENST00000669238_0	CCTCCAAGGTCACGTGCTCT	ACCAGCTTCTGTGCTTCCATTATT	not_eligible	5.04	ENST00000660698-247 ENST00000636391-247 ENST00000665787-247 ENST00000669238-160 ENST00000665480-247 ENST00000637332-247
ENSG00000225746	-7208.54	ENST00000669238_1	AGGCTCCGGATGACTAATAATGGA	TGGCAGAATCAGTGCAGGGA	not_eligible	5.04	ENST00000660698-209 ENST00000636391-209 ENST00000665787-209 ENST00000669238-122 ENST00000665480-209 ENST00000637332-209
ENSG00000225746	101.05	ENST00000669238_2	CCTCCAAGGTCACGTGCTCT	GCTTCCATTATTAGTCATCCGGAGC	1/26	1.4	ENST00000669238-148
ENSG00000225746	-7208.51	ENST00000669238_3	GGTCACGTGCTCTGTTTGCA	ACCAGCTTCTGTGCTTCCATTATT	not_eligible	5.04	ENST00000660698-240 ENST00000636391-240 ENST00000665787-240 ENST00000669238-153 ENST00000665480-240 ENST00000637332-240
ENSG00000225746	-7208.54	ENST00000669238_4	GGCTCCGGATGACTAATAATGGA	TGGCAGAATCAGTGCAGGGA	not_eligible	5.04	ENST00000660698-208 ENST00000636391-208 ENST00000665787-208 ENST00000669238-121 ENST00000665480-208 ENST00000637332-208
ENSG00000225746	101.09	ENST00000668595_0	AAGGAGAATGGATGCACTGAGCT	TGACCATGGAAGCGTGCTTG	1/26	2.39	ENST00000668595-125
ENSG00000225746	101.09	ENST00000668595_1	AAGGAGAATGGATGCACTGAGCT	CATGACCATGGAAGCGTGCT	1/26	2.39	ENST00000668595-127
ENSG00000225746	101.1	ENST00000668595_2	AAGGAGAATGGATGCACTGAGCT	TCATGACCATGGAAGCGTGC	1/26	2.39	ENST00000668595-128
ENSG00000225746	101.09	ENST00000668595_3	AAGGAGAATGGATGCACTGAGCT	GACCATGGAAGCGTGCTTGA	1/26	2.39	ENST00000668595-124
ENSG00000225746	101.09	ENST00000668595_4	AAGGAGAATGGATGCACTGAGC	TGACCATGGAAGCGTGCTTG	1/26	2.39	ENST00000668595-125
ENSG00000225746	-6998.96	ENST00000553584_0	CCAGTGTTGCCTGGGTCTGA	CTTGACCAAGCCAACCAGCG	not_eligible	16.85	ENST00000637474-128 ENST00000553584-128 ENST00000554852-128 ENST00000636052-128 ENST00000668102-128 ENST00000668725-128 ENST00000638012-128 ENST00000553465-128
ENSG00000225746	-7213.55	ENST00000553584_1	AGCCTTCCAGACTCGCTTGG	CTTGACCAAGCCAACCAGCG	not_eligible	7.43	ENST00000637474-314 ENST00000553584-174 ENST00000554852-314 ENST00000636052-314 ENST00000668102-314
ENSG00000225746	-7213.55	ENST00000553584_2	CCAGCCTTCCAGACTCGCTT	CTTGACCAAGCCAACCAGCG	not_eligible	7.43	ENST00000637474-316 ENST00000553584-176 ENST00000554852-316 ENST00000636052-316 ENST00000668102-316
ENSG00000225746	-6998.97	ENST00000553584_3	GCCTGGGTCTGACTTTGCCT	CTTGACCAAGCCAACCAGCG	not_eligible	16.85	ENST00000637474-120 ENST00000553584-120 ENST00000554852-120 ENST00000636052-120 ENST00000668102-120 ENST00000668725-120 ENST00000638012-120 ENST00000553465-120
ENSG00000225746	-7213.55	ENST00000553584_4	GCCTTCCAGACTCGCTTGGT	CTTGACCAAGCCAACCAGCG	not_eligible	7.43	ENST00000637474-313 ENST00000553584-173 ENST00000554852-313 ENST00000636052-313 ENST00000668102-313
ENSG00000225746	-7099.19	ENST00000668102_1	CGCTGGTTGGCTTGGTCAAG	CCGACCTCGAGCAAGTCACT	not_eligible	13.74	ENST00000637474-113 ENST00000554852-113 ENST00000636052-113 ENST00000668102-113 ENST00000668725-113 ENST00000638012-113 ENST00000553465-113
ENSG00000225746	-7099.19	ENST00000668102_2	CGCTGGTTGGCTTGGTCAAG	CTAGCCGACCTCGAGCAAGT	not_eligible	13.74	ENST00000637474-117 ENST00000554852-117 ENST00000636052-117 ENST00000668102-117 ENST00000668725-117 ENST00000638012-117 ENST00000553465-117
ENSG00000225746	-7099.19	ENST00000668102_3	CGCTGGTTGGCTTGGTCAAG	TAGCCGACCTCGAGCAAGTC	not_eligible	13.74	ENST00000637474-116 ENST00000554852-116 ENST00000636052-116 ENST00000668102-116 ENST00000668725-116 ENST00000638012-116 ENST00000553465-116
ENSG00000225746	-7099.12	ENST00000668102_0	AGTGACTTGCTCGAGGTCGG	CAACAGTCCAGCATTCATGAGGT	not_eligible	13.75	ENST00000637474-184 ENST00000636052-184 ENST00000668102-184 ENST00000668725-184 ENST00000638012-184 ENST00000553465-184 ENST00000663218-184
ENSG00000225746	-7099.12	ENST00000668102_1	AGTGACTTGCTCGAGGTCGG	ACAACAGTCCAGCATTCATGAGG	not_eligible	13.75	ENST00000637474-185 ENST00000636052-185 ENST00000668102-185 ENST00000668725-185 ENST00000638012-185 ENST00000553465-185 ENST00000663218-185
ENSG00000225746	-7099.13	ENST00000668102_2	ACTTGCTCGAGGTCGGCTAG	CAACAGTCCAGCATTCATGAGGT	not_eligible	13.75	ENST00000637474-180 ENST00000636052-180 ENST00000668102-180 ENST00000668725-180 ENST00000638012-180 ENST00000553465-180 ENST00000663218-180
ENSG00000225746	-7099.13	ENST00000668102_3	ACTTGCTCGAGGTCGGCTAG	ACAACAGTCCAGCATTCATGAGG	not_eligible	13.75	ENST00000637474-181 ENST00000636052-181 ENST00000668102-181 ENST00000668725-181 ENST00000638012-181 ENST00000553465-181 ENST00000663218-181
ENSG00000225746	-7099.13	ENST00000668102_4	GACTTGCTCGAGGTCGGCTA	CAACAGTCCAGCATTCATGAGGT	not_eligible	13.75	ENST00000637474-181 ENST00000636052-181 ENST00000668102-181 ENST00000668725-181 ENST00000638012-181 ENST00000553465-181 ENST00000663218-181
ENSG00000225746	-7098.47	ENST00000668102_0	AGTGGACATAGGCCAGCTGA	TCCAATCTCGTCTATTCCTTATCA	not_eligible	23.05	ENST00000637474-183 ENST00000636052-183 ENST00000668102-183 ENST00000668725-183 ENST00000638012-183 ENST00000663218-183 ENST00000556720-183
ENSG00000225746	-7098.47	ENST00000668102_1	AGTGGACATAGGCCAGCTGA	TCCAATCTCGTCTATTCCTTATCAA	not_eligible	23.05	ENST00000637474-183 ENST00000636052-183 ENST00000668102-183 ENST00000668725-183 ENST00000638012-183 ENST00000663218-183 ENST00000556720-183
ENSG00000225746	-7098.47	ENST00000668102_2	AGTGGACATAGGCCAGCTGA	CCAATCTCGTCTATTCCTTATCA	not_eligible	23.05	ENST00000637474-182 ENST00000636052-182 ENST00000668102-182 ENST00000668725-182 ENST00000638012-182 ENST00000663218-182 ENST00000556720-182
ENSG00000225746	-7098.47	ENST00000668102_3	AGTGGACATAGGCCAGCTGA	ATCCAATCTCGTCTATTCCTTATCA	not_eligible	23.05	ENST00000637474-184 ENST00000636052-184 ENST00000668102-184 ENST00000668725-184 ENST00000638012-184 ENST00000663218-184 ENST00000556720-184
ENSG00000225746	-7098.47	ENST00000668102_4	AGTGGACATAGGCCAGCTGA	TCCAATCTCGTCTATTCCTTATC	not_eligible	23.05	ENST00000637474-183 ENST00000636052-183 ENST00000668102-183 ENST00000668725-183 ENST00000638012-183 ENST00000663218-183 ENST00000556720-183
ENSG00000225746	307.59	ENST00000668102_0	ACCTATAATGGAGGCGTGATGGC	TTCCTGTGACACACGGAGGT	3/26	10.29	ENST00000668102-143 ENST00000668725-143 ENST00000638012-143 ENST00000663218-143 ENST00000653102-143 ENST00000667814-143 ENST00000427085-143
ENSG00000225746	307.59	ENST00000668102_1	ACCTATAATGGAGGCGTGATGGC	CTTCCTGTGACACACGGAGGT	3/26	10.29	ENST00000668102-144 ENST00000668725-144 ENST00000638012-144 ENST00000663218-144 ENST00000653102-144 ENST00000667814-144 ENST00000427085-144
ENSG00000225746	307.59	ENST00000668102_2	ACCTATAATGGAGGCGTGATGGC	TCTTCCTGTGACACACGGAGG	3/26	10.29	ENST00000668102-145 ENST00000668725-145 ENST00000638012-145 ENST00000663218-145 ENST00000653102-145 ENST00000667814-145 ENST00000427085-145
ENSG00000225746	307.59	ENST00000668102_3	ACCTATAATGGAGGCGTGATGGC	CTTCCTGTGACACACGGAGG	3/26	10.29	ENST00000668102-144 ENST00000668725-144 ENST00000638012-144 ENST00000663218-144 ENST00000653102-144 ENST00000667814-144 ENST00000427085-144
ENSG00000225746	307.59	ENST00000668102_4	ACCTATAATGGAGGCGTGATGG	TTCCTGTGACACACGGAGGT	3/26	10.29	ENST00000668102-143 ENST00000668725-143 ENST00000638012-143 ENST00000663218-143 ENST00000653102-143 ENST00000667814-143 ENST00000427085-143
ENSG00000225746	205.34	ENST00000668102_0	GAGGTGCACATGGGCCAATG	TGTCCATTATAAGAACACACTCCT	2/26	6	ENST00000668102-174 ENST00000668725-174 ENST00000663218-174 ENST00000667814-174 ENST00000556637-174
ENSG00000225746	205.34	ENST00000668102_1	AGAGGTGCACATGGGCCAAT	TGTCCATTATAAGAACACACTCCT	2/26	6	ENST00000668102-175 ENST00000668725-175 ENST00000663218-175 ENST00000667814-175 ENST00000556637-175
ENSG00000225746	307.44	ENST00000668102_2	AGGAGTGTGTTCTTATAATGGACA	GGCTGGTCTCGAACTCCCAA	3/26	7.22	ENST00000668102-197 ENST00000668725-197 ENST00000663218-197 ENST00000667814-197 ENST00000556637-197 ENST00000443252-197 ENST00000666972-197
ENSG00000225746	205.34	ENST00000668102_3	GTAGAGGTGCACATGGGCCA	TGTCCATTATAAGAACACACTCCT	2/26	6	ENST00000668102-177 ENST00000668725-177 ENST00000663218-177 ENST00000667814-177 ENST00000556637-177
ENSG00000225746	205.34	ENST00000668102_4	TGTAGAGGTGCACATGGGCC	TGTCCATTATAAGAACACACTCCT	2/26	6	ENST00000668102-178 ENST00000668725-178 ENST00000663218-178 ENST00000667814-178 ENST00000556637-178
ENSG00000225746	-6998.86	ENST00000556475_0	ACCTCATGAATGCTGGACTGT	TGGAGCCTCCATTCTCCTGT	not_eligible	18.71	ENST00000637474-100 ENST00000636052-100 ENST00000668102-100 ENST00000668725-100 ENST00000638012-100 ENST00000553465-100 ENST00000663218-100 ENST00000556475-100
ENSG00000225746	-6998.86	ENST00000556475_1	GCTACCTCATGAATGCTGGACTG	TGGAGCCTCCATTCTCCTGT	not_eligible	18.71	ENST00000637474-103 ENST00000636052-103 ENST00000668102-103 ENST00000668725-103 ENST00000638012-103 ENST00000553465-103 ENST00000663218-103 ENST00000556475-103
ENSG00000225746	-6998.86	ENST00000556475_2	ACCTCATGAATGCTGGACTGTTG	TGGAGCCTCCATTCTCCTGT	not_eligible	18.71	ENST00000637474-100 ENST00000636052-100 ENST00000668102-100 ENST00000668725-100 ENST00000638012-100 ENST00000553465-100 ENST00000663218-100 ENST00000556475-100
ENSG00000225746	-6998.86	ENST00000556475_3	GCTACCTCATGAATGCTGGACTG	AGCCTCCATTCTCCTGTACCC	not_eligible	18.71	ENST00000637474-100 ENST00000636052-100 ENST00000668102-100 ENST00000668725-100 ENST00000638012-100 ENST00000553465-100 ENST00000663218-100 ENST00000556475-100
ENSG00000225746	-6998.86	ENST00000556475_4	ACCTCATGAATGCTGGACTGTT	TGGAGCCTCCATTCTCCTGT	not_eligible	18.71	ENST00000637474-100 ENST00000636052-100 ENST00000668102-100 ENST00000668725-100 ENST00000638012-100 ENST00000553465-100 ENST00000663218-100 ENST00000556475-100
ENSG00000225746	101.21	ENST00000653102_0	TGGGCCTTTTGTGGTTTGAGG	TCCAATCTCGTCTATTCCTTATCA	1/26	4.03	ENST00000653102-127
ENSG00000225746	101.21	ENST00000653102_1	GGGCCTTTTGTGGTTTGAGGA	TCCAATCTCGTCTATTCCTTATCA	1/26	4.03	ENST00000653102-126
ENSG00000225746	101.21	ENST00000653102_2	TGGGCCTTTTGTGGTTTGAGG	TCCAATCTCGTCTATTCCTTATCAA	1/26	4.03	ENST00000653102-127
ENSG00000225746	101.21	ENST00000653102_3	TGGGCCTTTTGTGGTTTGAGG	CCAATCTCGTCTATTCCTTATCA	1/26	4.03	ENST00000653102-126
ENSG00000225746	101.21	ENST00000653102_4	TGGGCCTTTTGTGGTTTGAGG	ATCCAATCTCGTCTATTCCTTATCA	1/26	4.03	ENST00000653102-128
ENSG00000225746	307.44	ENST00000666972_1	GGAGTGTGTTCTTATAATGGACA	GGCTGGTCTCGAACTCCCAA	3/26	7.22	ENST00000668102-196 ENST00000668725-196 ENST00000663218-196 ENST00000667814-196 ENST00000556637-196 ENST00000443252-196 ENST00000666972-196
ENSG00000225746	307.44	ENST00000666972_2	AAGGAGTGTGTTCTTATAATGGACA	GGCTGGTCTCGAACTCCCAA	3/26	7.22	ENST00000668102-198 ENST00000668725-198 ENST00000663218-198 ENST00000667814-198 ENST00000556637-198 ENST00000443252-198 ENST00000666972-198
ENSG00000225746	307.44	ENST00000666972_3	ACAAGGAGTGTGTTCTTATAATGGA	GGCTGGTCTCGAACTCCCAA	3/26	7.22	ENST00000668102-200 ENST00000668725-200 ENST00000663218-200 ENST00000667814-200 ENST00000556637-200 ENST00000443252-200 ENST00000666972-200
ENSG00000225746	307.44	ENST00000666972_4	AGGAGTGTGTTCTTATAATGGACA	AGGCTGGTCTCGAACTCCCA	3/26	7.22	ENST00000668102-198 ENST00000668725-198 ENST00000663218-198 ENST00000667814-198 ENST00000556637-198 ENST00000443252-198 ENST00000666972-198
ENSG00000225746	-7099.2	ENST00000668102_0	AGCCATGAACCAACCAATGATAAGT	ACCCCACGGATCTAACTGCC	not_eligible	13.75	ENST00000637474-109 ENST00000636052-109 ENST00000668102-109 ENST00000668725-109 ENST00000638012-109 ENST00000663218-109 ENST00000556475-109
ENSG00000225746	-7099.2	ENST00000668102_1	AGCCATGAACCAACCAATGATAAGT	CCCCACGGATCTAACTGCCA	not_eligible	13.75	ENST00000637474-108 ENST00000636052-108 ENST00000668102-108 ENST00000668725-108 ENST00000638012-108 ENST00000663218-108 ENST00000556475-108
ENSG00000225746	-7099.2	ENST00000668102_2	TGAGCCATGAACCAACCAATGATAA	ACCCCACGGATCTAACTGCC	not_eligible	13.75	ENST00000637474-111 ENST00000636052-111 ENST00000668102-111 ENST00000668725-111 ENST00000638012-111 ENST00000663218-111 ENST00000556475-111
ENSG00000225746	-7099.2	ENST00000668102_3	TGAGCCATGAACCAACCAATGATAA	CCCCACGGATCTAACTGCCA	not_eligible	13.75	ENST00000637474-110 ENST00000636052-110 ENST00000668102-110 ENST00000668725-110 ENST00000638012-110 ENST00000663218-110 ENST00000556475-110
ENSG00000225746	-7099.2	ENST00000668102_4	GCCATGAACCAACCAATGATAAGT	ACCCCACGGATCTAACTGCC	not_eligible	13.75	ENST00000637474-108 ENST00000636052-108 ENST00000668102-108 ENST00000668725-108 ENST00000638012-108 ENST00000663218-108 ENST00000556475-108
ENSG00000225746	-7351.61	ENST00000668102_0	GGCAGTTAGATCCGTGGGGT	GCTGGCCTATGTCCACTATCAGT	not_eligible	8.79	ENST00000637474-275 ENST00000636052-142 ENST00000668102-142 ENST00000668725-1663 ENST00000638012-1663 ENST00000663218-142
ENSG00000225746	-7351.61	ENST00000668102_1	GGCAGTTAGATCCGTGGGGT	CAGCTGGCCTATGTCCACTATCA	not_eligible	8.79	ENST00000637474-277 ENST00000636052-144 ENST00000668102-144 ENST00000668725-1665 ENST00000638012-1665 ENST00000663218-144
ENSG00000225746	-7351.61	ENST00000668102_2	TGGCAGTTAGATCCGTGGGG	GCTGGCCTATGTCCACTATCAGT	not_eligible	8.79	ENST00000637474-276 ENST00000636052-143 ENST00000668102-143 ENST00000668725-1664 ENST00000638012-1664 ENST00000663218-143
ENSG00000225746	-7351.61	ENST00000668102_3	TGGCAGTTAGATCCGTGGGG	CAGCTGGCCTATGTCCACTATCA	not_eligible	8.79	ENST00000637474-278 ENST00000636052-145 ENST00000668102-145 ENST00000668725-1666 ENST00000638012-1666 ENST00000663218-145
ENSG00000225746	-7351.61	ENST00000668102_4	GGCAGTTAGATCCGTGGGGT	AGCTGGCCTATGTCCACTATCA	not_eligible	8.79	ENST00000637474-276 ENST00000636052-143 ENST00000668102-143 ENST00000668725-1664 ENST00000638012-1664 ENST00000663218-143
ENSG00000225746	-7098.55	ENST00000668725_0	ACTGATAGTGGACATAGGCCAGC	TCAGGTAGAGTGCGTTCATT	not_eligible	23.05	ENST00000637474-103 ENST00000636052-103 ENST00000668102-103 ENST00000668725-103 ENST00000638012-103 ENST00000663218-103 ENST00000556720-103
ENSG00000225746	-7098.55	ENST00000668725_1	ACTGATAGTGGACATAGGCCAGC	AATCAGGTAGAGTGCGTTCA	not_eligible	23.05	ENST00000637474-105 ENST00000636052-105 ENST00000668102-105 ENST00000668725-105 ENST00000638012-105 ENST00000663218-105 ENST00000556720-105
ENSG00000225746	-7098.52	ENST00000668725_2	ACTGATAGTGGACATAGGCCAGC	ACAGCAAGATCTTCACCAGA	not_eligible	23.05	ENST00000637474-137 ENST00000636052-137 ENST00000668102-137 ENST00000668725-137 ENST00000638012-137 ENST00000663218-137 ENST00000556720-137
ENSG00000225746	-7098.55	ENST00000668725_3	ACTGATAGTGGACATAGGCCAGC	ATCAGGTAGAGTGCGTTCAT	not_eligible	23.05	ENST00000637474-104 ENST00000636052-104 ENST00000668102-104 ENST00000668725-104 ENST00000638012-104 ENST00000663218-104 ENST00000556720-104
ENSG00000225746	-7098.55	ENST00000668725_4	ACTGATAGTGGACATAGGCCAGC	TCAGGTAGAGTGCGTTCATTT	not_eligible	23.05	ENST00000637474-103 ENST00000636052-103 ENST00000668102-103 ENST00000668725-103 ENST00000638012-103 ENST00000663218-103 ENST00000556720-103
ENSG00000225746	306.19	ENST00000666972_0	AATGGCCCCATTCCAGCTGA	GGCTCAAGTGCACCCATTCTT	3/26	4.04	ENST00000666972-136 ENST00000649300-136 ENST00000662228-136 ENST00000667813-136 ENST00000648818-136 ENST00000664819-136
ENSG00000225746	306.24	ENST00000666972_1	CGAGCTCTGTGGTTGCCTCT	GGCTCAAGTGCACCCATTCTT	3/26	4.04	ENST00000666972-181 ENST00000649300-181 ENST00000662228-181 ENST00000667813-181 ENST00000648818-181 ENST00000664819-181
ENSG00000225746	306.25	ENST00000666972_2	TCTTCCATGGCCACGAGCTC	GGCTCAAGTGCACCCATTCTT	3/26	4.04	ENST00000666972-194 ENST00000649300-194 ENST00000662228-194 ENST00000667813-194 ENST00000648818-194 ENST00000664819-194
ENSG00000225746	306.25	ENST00000666972_3	CTTCCATGGCCACGAGCTCT	GGCTCAAGTGCACCCATTCTT	3/26	4.04	ENST00000666972-193 ENST00000649300-193 ENST00000662228-193 ENST00000667813-193 ENST00000648818-193 ENST00000664819-193
ENSG00000225746	306.19	ENST00000666972_4	ATGGCCCCATTCCAGCTGAT	GGCTCAAGTGCACCCATTCTT	3/26	4.04	ENST00000666972-135 ENST00000649300-135 ENST00000662228-135 ENST00000667813-135 ENST00000648818-135 ENST00000664819-135
ENSG00000225746	-7116.6	ENST00000660698_0	GCACCATGCTTAGGAAGGAGC	TGCAGGGAGTGACTGTTATTGGT	not_eligible	8.69	ENST00000660698-125 ENST00000660698-294 ENST00000636391-125 ENST00000636391-294 ENST00000665787-125 ENST00000665787-294 ENST00000669238-207 ENST00000665480-125 ENST00000665480-294 ENST00000637332-125 ENST00000637332-294
ENSG00000225746	-7116.6	ENST00000660698_1	GCACCATGCTTAGGAAGGAGC	GTGCAGGGAGTGACTGTTATTGG	not_eligible	8.69	ENST00000660698-126 ENST00000660698-295 ENST00000636391-126 ENST00000636391-295 ENST00000665787-126 ENST00000665787-295 ENST00000669238-208 ENST00000665480-126 ENST00000665480-295 ENST00000637332-126 ENST00000637332-295
ENSG00000225746	103.13	ENST00000660698_2	ACCAATAACAGTCACTCCCTGCA	GGTCTACCCATCACTGACCCA	1/26	2.6	ENST00000660698-188 ENST00000636391-188 ENST00000665787-188
ENSG00000225746	103.13	ENST00000660698_3	ACCAATAACAGTCACTCCCTGCA	TGGTCTACCCATCACTGACCC	1/26	2.6	ENST00000660698-189 ENST00000636391-189 ENST00000665787-189
ENSG00000225746	-7116.6	ENST00000660698_4	GCACCATGCTTAGGAAGGAGC	GCAGGGAGTGACTGTTATTGGT	not_eligible	8.69	ENST00000660698-124 ENST00000660698-293 ENST00000636391-124 ENST00000636391-293 ENST00000665787-124 ENST00000665787-293 ENST00000669238-206 ENST00000665480-124 ENST00000665480-293 ENST00000637332-124 ENST00000637332-293
ENSG00000225746	-7208.52	ENST00000669238_0	TGGTCACCTGAGGCATCTGC	TGCAGGGAGTGACTGTTATTGGT	not_eligible	5.04	ENST00000660698-226 ENST00000636391-226 ENST00000665787-226 ENST00000669238-139 ENST00000665480-226 ENST00000637332-226
ENSG00000225746	-7208.53	ENST00000669238_1	GTCACCTGAGGCATCTGCGT	TGCAGGGAGTGACTGTTATTGGT	not_eligible	5.04	ENST00000660698-224 ENST00000636391-224 ENST00000665787-224 ENST00000669238-137 ENST00000665480-224 ENST00000637332-224
ENSG00000225746	-7208.52	ENST00000669238_2	TGGTCACCTGAGGCATCTGC	GTGCAGGGAGTGACTGTTATTGG	not_eligible	5.04	ENST00000660698-227 ENST00000636391-227 ENST00000665787-227 ENST00000669238-140 ENST00000665480-227 ENST00000637332-227
ENSG00000225746	-7208.52	ENST00000669238_3	TGGTCACCTGAGGCATCTGC	GCAGGGAGTGACTGTTATTGGT	not_eligible	5.04	ENST00000660698-225 ENST00000636391-225 ENST00000665787-225 ENST00000669238-138 ENST00000665480-225 ENST00000637332-225
ENSG00000225746	-7208.52	ENST00000669238_4	TGGTCACCTGAGGCATCTGC	TGCAGGGAGTGACTGTTATTGG	not_eligible	5.04	ENST00000660698-226 ENST00000636391-226 ENST00000665787-226 ENST00000669238-139 ENST00000665480-226 ENST00000637332-226
ENSG00000225746	1.99	ENST00000665480_0	ACCAATAACAGTCACTCCCTGCA	AGCTCTGGTCTACCCATCCCA	0/26	1.05	ENST00000665480-188 ENST00000637332-188
ENSG00000225746	1.99	ENST00000665480_1	ACCAATAACAGTCACTCCCTGCA	GCTCTGGTCTACCCATCCCA	0/26	1.05	ENST00000665480-187 ENST00000637332-187
ENSG00000225746	1.99	ENST00000665480_2	ACCAATAACAGTCACTCCCTGCA	AGCTCTGGTCTACCCATCCC	0/26	1.05	ENST00000665480-188 ENST00000637332-188
ENSG00000225746	1.99	ENST00000665480_4	ACCAATAACAGTCACTCCCTGC	AGCTCTGGTCTACCCATCCCA	0/26	1.05	ENST00000665480-188 ENST00000637332-188
ENSG00000225746	-7200.69	ENST00000668102_0	CCAAGGTGAAGAGCATGGCG	TGAATCATTGCGCATTCATTCCT	not_eligible	8.46	ENST00000637474-169 ENST00000636052-181 ENST00000668102-181 ENST00000668725-181 ENST00000663218-181
ENSG00000225746	204.28	ENST00000668102_1	TGTCAATTAGGAATGAATGCGCA	TCAGCCATCACGCCTCCATT	2/26	5.92	ENST00000668102-114 ENST00000668725-114 ENST00000663218-114 ENST00000667814-114
ENSG00000225746	204.29	ENST00000668102_2	TGTCAATTAGGAATGAATGCGCA	ATTGCATCAGCCATCACGCC	2/26	5.92	ENST00000668102-120 ENST00000668725-120 ENST00000663218-120 ENST00000667814-120
ENSG00000225746	204.28	ENST00000668102_3	TGTCAATTAGGAATGAATGCGCA	ATCAGCCATCACGCCTCCAT	2/26	5.92	ENST00000668102-115 ENST00000668725-115 ENST00000663218-115 ENST00000667814-115
ENSG00000225746	-7200.69	ENST00000668102_4	CCAAGGTGAAGAGCATGGCG	TGCGCATTCATTCCTAATTGACA	not_eligible	8.46	ENST00000637474-161 ENST00000636052-173 ENST00000668102-173 ENST00000668725-173 ENST00000663218-173
ENSG00000225746	204.28	ENST00000667814_3	TGTCAATTAGGAATGAATGCGCAA	TCAGCCATCACGCCTCCATT	2/26	5.92	ENST00000668102-114 ENST00000668725-114 ENST00000663218-114 ENST00000667814-114
ENSG00000225746	204.28	ENST00000667814_4	TTGTCAATTAGGAATGAATGCGCA	TCAGCCATCACGCCTCCATT	2/26	5.92	ENST00000668102-115 ENST00000668725-115 ENST00000663218-115 ENST00000667814-115
ENSG00000225746	103.07	ENST00000660698_0	AGGAACCTACAGACAAATAATGGA	GGTCTACCCATCACTGACCCA	1/26	2.6	ENST00000660698-127 ENST00000636391-127 ENST00000665787-127
ENSG00000225746	103.07	ENST00000660698_1	AGGAACCTACAGACAAATAATGGA	TGGTCTACCCATCACTGACCC	1/26	2.6	ENST00000660698-128 ENST00000636391-128 ENST00000665787-128
ENSG00000225746	103.07	ENST00000660698_2	AGGAACCTACAGACAAATAATGGA	CTGGTCTACCCATCACTGACCC	1/26	2.6	ENST00000660698-129 ENST00000636391-129 ENST00000665787-129
ENSG00000225746	103.07	ENST00000660698_3	GGAACCTACAGACAAATAATGGA	GGTCTACCCATCACTGACCCA	1/26	2.6	ENST00000660698-126 ENST00000636391-126 ENST00000665787-126
ENSG00000225746	103.07	ENST00000660698_4	GGAACCTACAGACAAATAATGGA	TGGTCTACCCATCACTGACCC	1/26	2.6	ENST00000660698-127 ENST00000636391-127 ENST00000665787-127
ENSG00000225746	103.04	ENST00000660698_0	TGGTGAAGATCTTAGCTGTTCCA	AGCTCTGGTCTACCCATCACTG	1/26	2.6	ENST00000660698-102 ENST00000636391-102 ENST00000665787-102
ENSG00000225746	103.04	ENST00000660698_1	TGGTGAAGATCTTAGCTGTTCCA	CAGCTCTGGTCTACCCATCACT	1/26	2.6	ENST00000660698-103 ENST00000636391-103 ENST00000665787-103
ENSG00000225746	103.04	ENST00000660698_2	TGGTGAAGATCTTAGCTGTTCCA	GCTCTGGTCTACCCATCACTGA	1/26	2.6	ENST00000660698-101 ENST00000636391-101 ENST00000665787-101
ENSG00000225746	103.04	ENST00000660698_3	TGGTGAAGATCTTAGCTGTTCCA	TCAGCTCTGGTCTACCCATCAC	1/26	2.6	ENST00000660698-104 ENST00000636391-104 ENST00000665787-104
ENSG00000225746	103.04	ENST00000660698_4	TGGTGAAGATCTTAGCTGTTCCA	TCAGCTCTGGTCTACCCATCA	1/26	2.6	ENST00000660698-104 ENST00000636391-104 ENST00000665787-104
ENSG00000225746	1.93	ENST00000665480_0	AGGAACCTACAGACAAATAATGGA	AGCTCTGGTCTACCCATCCCA	0/26	1.05	ENST00000665480-127 ENST00000637332-127
ENSG00000225746	1.93	ENST00000665480_1	AGGAACCTACAGACAAATAATGGA	GCTCTGGTCTACCCATCCCA	0/26	1.05	ENST00000665480-126 ENST00000637332-126
ENSG00000225746	1.93	ENST00000665480_2	GGAACCTACAGACAAATAATGGA	AGCTCTGGTCTACCCATCCCA	0/26	1.05	ENST00000665480-126 ENST00000637332-126
ENSG00000225746	1.93	ENST00000665480_3	AGGAACCTACAGACAAATAATGG	AGCTCTGGTCTACCCATCCCA	0/26	1.05	ENST00000665480-127 ENST00000637332-127
ENSG00000225746	1.93	ENST00000665480_4	AAGGAACCTACAGACAAATAATGGA	AGCTCTGGTCTACCCATCCCA	0/26	1.05	ENST00000665480-128 ENST00000637332-128
ENSG00000225746	1.9	ENST00000665480_0	TTGGTGAAGATCTTAGCTGTTCCA	ATCAGCTCTGGTCTACCCATCC	0/26	1.05	ENST00000665480-100 ENST00000637332-100
ENSG00000225746	1.9	ENST00000665480_1	ATTGGTGAAGATCTTAGCTGTTCCA	TCAGCTCTGGTCTACCCATCC	0/26	1.05	ENST00000665480-100 ENST00000637332-100
ENSG00000225746	1.9	ENST00000665480_2	TGGTGAAGATCTTAGCTGTTCCA	AATCAGCTCTGGTCTACCCATCC	0/26	1.05	ENST00000665480-100 ENST00000637332-100
ENSG00000225746	1.9	ENST00000665480_3	TTGGTGAAGATCTTAGCTGTTCCA	AATCAGCTCTGGTCTACCCATCC	0/26	1.05	ENST00000665480-101 ENST00000637332-101
ENSG00000225746	1.9	ENST00000665480_4	ATTGGTGAAGATCTTAGCTGTTCCA	TCAGCTCTGGTCTACCCATCCC	0/26	1.05	ENST00000665480-100 ENST00000637332-100
ENSG00000225746	-7299.84	ENST00000668102_0	TGCCCTGACAGCAGCTTGT	GGTGTGTACAGCTCGCAGGA	not_eligible	4.32	ENST00000637474-109 ENST00000554852-109 ENST00000636052-109 ENST00000668102-109
ENSG00000225746	-7299.84	ENST00000668102_1	CCCTGACAGCAGCTTGTGTT	GGTGTGTACAGCTCGCAGGA	not_eligible	4.32	ENST00000637474-107 ENST00000554852-107 ENST00000636052-107 ENST00000668102-107
ENSG00000225746	-7299.84	ENST00000668102_2	TGCCCTGACAGCAGCTTGTG	GGTGTGTACAGCTCGCAGGA	not_eligible	4.32	ENST00000637474-109 ENST00000554852-109 ENST00000636052-109 ENST00000668102-109
ENSG00000225746	-7299.84	ENST00000668102_3	GCCCTGACAGCAGCTTGTGT	GGTGTGTACAGCTCGCAGGA	not_eligible	4.32	ENST00000637474-108 ENST00000554852-108 ENST00000636052-108 ENST00000668102-108
ENSG00000225746	-7299.83	ENST00000668102_4	GTGCCCTGACAGCAGCTTGT	GGTGTGTACAGCTCGCAGGA	not_eligible	4.32	ENST00000637474-110 ENST00000554852-110 ENST00000636052-110 ENST00000668102-110
ENSG00000225746	-7299.84	ENST00000668102_0	GCATGAAAGCCTCAGGAGCC	ATCTGCCCATCGGTGCAAGA	not_eligible	4.32	ENST00000637474-102 ENST00000554852-102 ENST00000636052-102 ENST00000668102-102
ENSG00000225746	-7299.84	ENST00000668102_1	GCATGAAAGCCTCAGGAGCC	TCTGCCCATCGGTGCAAGAA	not_eligible	4.32	ENST00000637474-101 ENST00000554852-101 ENST00000636052-101 ENST00000668102-101
ENSG00000225746	-7299.81	ENST00000668102_2	GCATGAAAGCCTCAGGAGCC	CCACGGGACAGATGACACGA	not_eligible	4.32	ENST00000637474-138 ENST00000554852-138 ENST00000636052-138 ENST00000668102-138
ENSG00000225746	-7299.79	ENST00000668102_3	GCATGAAAGCCTCAGGAGCC	CTTGACCAAGCCAACCAGCG	not_eligible	4.32	ENST00000637474-158 ENST00000554852-158 ENST00000636052-158 ENST00000668102-158
ENSG00000225746	-7299.82	ENST00000668102_4	GCATGAAAGCCTCAGGAGCC	ACACGATCCTCCGACACTGC	not_eligible	4.32	ENST00000637474-124 ENST00000554852-124 ENST00000636052-124 ENST00000668102-124
ENSG00000225746	103.17	ENST00000668102_0	ACTAATAATGAAAACCATGTAGCTG	TCAGCTGGCCTATGTCCACT	1/26	4.34	ENST00000636052-112 ENST00000668102-112 ENST00000663218-112
ENSG00000225746	103.22	ENST00000668102_1	TGACCTCTGTGGAAAATGAGCCA	CCAGCTACATGGTTTTCATTATT	1/26	4.34	ENST00000636052-166 ENST00000668102-166 ENST00000663218-166
ENSG00000225746	103.17	ENST00000668102_2	TCCACGTAACAACCACAGGA	CCAGCTACATGGTTTTCATTATT	1/26	4.34	ENST00000636052-113 ENST00000668102-113 ENST00000663218-113
ENSG00000225746	103.17	ENST00000668102_3	TCTTCCACGTAACAACCACAGGA	CCAGCTACATGGTTTTCATTATT	1/26	4.34	ENST00000636052-116 ENST00000668102-116 ENST00000663218-116
ENSG00000225746	103.22	ENST00000668102_4	GTGACCTCTGTGGAAAATGAGCC	CCAGCTACATGGTTTTCATTATT	1/26	4.34	ENST00000636052-167 ENST00000668102-167 ENST00000663218-167
ENSG00000225746	203.57	ENST00000668725_0	ATATTCCACGGAGCCCTGGG	CCACGGGACAGATGACACGA	2/26	9.42	ENST00000668725-133 ENST00000638012-133 ENST00000553465-133
ENSG00000225746	203.59	ENST00000668725_1	ATATTCCACGGAGCCCTGGG	CTTGACCAAGCCAACCAGCG	2/26	9.42	ENST00000668725-153 ENST00000638012-153 ENST00000553465-153
ENSG00000225746	203.64	ENST00000668725_2	ATATTCCACGGAGCCCTGGG	AGAGCCCCAGATCCCCTTGA	2/26	9.42	ENST00000668725-200 ENST00000638012-200 ENST00000553465-200
ENSG00000225746	203.56	ENST00000668725_3	ATATTCCACGGAGCCCTGGG	ACACGATCCTCCGACACTGC	2/26	9.42	ENST00000668725-119 ENST00000638012-119 ENST00000553465-119
ENSG00000225746	203.55	ENST00000668725_4	ATATTCCACGGAGCCCTGGG	ATCCTCCGACACTGCCCATC	2/26	9.42	ENST00000668725-114 ENST00000638012-114 ENST00000553465-114
ENSG00000225746	203.57	ENST00000555354_0	CCAAGGTGAAGAGCATGGCG	TGCGCATTCATTACACAAAGGT	2/26	9.55	ENST00000638012-120 ENST00000555354-120 ENST00000653102-120
ENSG00000225746	203.57	ENST00000555354_1	CCCAAGGTGAAGAGCATGGC	TGCGCATTCATTACACAAAGGT	2/26	9.55	ENST00000638012-121 ENST00000555354-121 ENST00000653102-121
ENSG00000225746	203.57	ENST00000555354_2	CCAAGGTGAAGAGCATGGCG	TTGCGCATTCATTACACAAAGGT	2/26	9.55	ENST00000638012-121 ENST00000555354-121 ENST00000653102-121
ENSG00000225746	203.57	ENST00000555354_3	CCAAGGTGAAGAGCATGGCG	TGCGCATTCATTACACAAAGG	2/26	9.55	ENST00000638012-120 ENST00000555354-120 ENST00000653102-120
ENSG00000225746	203.57	ENST00000555354_4	CCAAGGTGAAGAGCATGGCG	GCGCATTCATTACACAAAGGT	2/26	9.55	ENST00000638012-119 ENST00000555354-119 ENST00000653102-119
ENSG00000225746	102.2	ENST00000653102_0	ACCTTTGTGTAATGAATGCGCA	TCAGCCATCACGCCTCCATT	1/26	4.36	ENST00000638012-113 ENST00000653102-113
ENSG00000225746	102.2	ENST00000653102_1	ACCTTTGTGTAATGAATGCGCA	ATTGCATCAGCCATCACGCC	1/26	4.36	ENST00000638012-119 ENST00000653102-119
ENSG00000225746	102.2	ENST00000653102_2	ACCTTTGTGTAATGAATGCGCA	ATCAGCCATCACGCCTCCAT	1/26	4.36	ENST00000638012-114 ENST00000653102-114
ENSG00000225746	102.2	ENST00000653102_4	ACCTTTGTGTAATGAATGCGCAA	TCAGCCATCACGCCTCCATT	1/26	4.36	ENST00000638012-113 ENST00000653102-113
ENSG00000225746	101.99	ENST00000666972_0	AGCTGAGATTGCGCCATTGC	TGGGAAACTATTGGAACATTGGT	1/26	1.4	ENST00000638012-118 ENST00000666972-118
ENSG00000225746	103	ENST00000666972_1	ACCAATGTTCCAATAGTTTCCCA	CAGCCTCCACCACTGACACA	1/26	1.41	ENST00000638012-122 ENST00000666972-122 ENST00000649300-122
ENSG00000225746	103	ENST00000666972_2	ACCAATGTTCCAATAGTTTCCCA	ACAGCCTCCACCACTGACAC	1/26	1.41	ENST00000638012-123 ENST00000666972-123 ENST00000649300-123
ENSG00000225746	102.99	ENST00000666972_3	ATTGCGCCATTGCACTCCAG	TGGGAAACTATTGGAACATTGGT	1/26	1.41	ENST00000638012-111 ENST00000666972-111 ENST00000649300-111
ENSG00000225746	101.99	ENST00000666972_4	GATTGCGCCATTGCACTCCA	TGGGAAACTATTGGAACATTGGT	1/26	1.4	ENST00000638012-112 ENST00000666972-112
ENSG00000225746	103.11	ENST00000660698_0	TCCCTGCACTGATTCTGCCA	GGTCTACCCATCACTGACCCA	1/26	2.6	ENST00000660698-173 ENST00000636391-173 ENST00000665787-173
ENSG00000225746	103.11	ENST00000660698_1	TCCCTGCACTGATTCTGCCA	TGGTCTACCCATCACTGACCC	1/26	2.6	ENST00000660698-174 ENST00000636391-174 ENST00000665787-174
ENSG00000225746	103.11	ENST00000660698_2	TCCCTGCACTGATTCTGCCA	CTGGTCTACCCATCACTGACCC	1/26	2.6	ENST00000660698-175 ENST00000636391-175 ENST00000665787-175
ENSG00000225746	-7395.23	ENST00000660698_3	TGGGTCAGTGATGGGTAGACC	ACTCTCCTTGCCACATGGGT	not_eligible	2	ENST00000660698-135 ENST00000665787-1088
ENSG00000225746	103.11	ENST00000660698_4	TCCCTGCACTGATTCTGCCA	TGGTCTACCCATCACTGACCCA	1/26	2.6	ENST00000660698-174 ENST00000636391-174 ENST00000665787-174
ENSG00000225746	103.07	ENST00000649300_3	ACCAATGTTCCAATAGTTTCCCA	TCTGACCATGGAAGCGTGCT	1/26	1.41	ENST00000638012-192 ENST00000666972-192 ENST00000649300-192
ENSG00000225746	103	ENST00000649300_4	ACCAATGTTCCAATAGTTTCCCA	AGCCTCCACCACTGACACAG	1/26	1.41	ENST00000638012-121 ENST00000666972-121 ENST00000649300-121
ENSG00000225746	2.91	ENST00000649300_0	AGCGTGAAGACCAAGGGAAGA	CGGCTGGCAAACATCCATCC	0/26	0.94	ENST00000638012-106 ENST00000649300-106 ENST00000636391-106
ENSG00000225746	2.9	ENST00000649300_1	GCGTGAAGACCAAGGGAAGA	CGGCTGGCAAACATCCATCC	0/26	0.94	ENST00000638012-105 ENST00000649300-105 ENST00000636391-105
ENSG00000225746	2.91	ENST00000649300_2	AGCGTGAAGACCAAGGGAAG	CGGCTGGCAAACATCCATCC	0/26	0.94	ENST00000638012-106 ENST00000649300-106 ENST00000636391-106
ENSG00000225746	2.91	ENST00000649300_3	GAGCGTGAAGACCAAGGGAAG	CGGCTGGCAAACATCCATCC	0/26	0.94	ENST00000638012-107 ENST00000649300-107 ENST00000636391-107
ENSG00000225746	2.92	ENST00000649300_4	AGCGTGAAGACCAAGGGAAGA	ACCATGGAATCGGCTGGCAA	0/26	0.94	ENST00000638012-116 ENST00000649300-116 ENST00000636391-116
ENSG00000225746	103.11	ENST00000665787_4	TCCCTGCACTGATTCTGCCA	GGTCTACCCATCACTGACCCAT	1/26	2.6	ENST00000660698-173 ENST00000636391-173 ENST00000665787-173
ENSG00000225746	101.36	ENST00000555354_0	AGATTGATGAATAGACGAGATTGGA	ACCATGATCTTCCTCGCTGGA	1/26	5.19	ENST00000555354-194
ENSG00000225746	101.36	ENST00000555354_1	GAGATTGATGAATAGACGAGATTGG	ACCATGATCTTCCTCGCTGGA	1/26	5.19	ENST00000555354-195
ENSG00000225746	101.36	ENST00000555354_2	GATTGATGAATAGACGAGATTGGA	ACCATGATCTTCCTCGCTGGA	1/26	5.19	ENST00000555354-193
ENSG00000225746	101.36	ENST00000555354_3	AGATTGATGAATAGACGAGATTGG	ACCATGATCTTCCTCGCTGGA	1/26	5.19	ENST00000555354-194
ENSG00000225746	101.36	ENST00000555354_4	ATTGATGAATAGACGAGATTGGA	ACCATGATCTTCCTCGCTGGA	1/26	5.19	ENST00000555354-192
ENSG00000225746	202.5	ENST00000554485_0	AGATTGATGAATAGACGAGATTGGA	ACAGCCAAGATCTTCATCAGCA	2/26	8	ENST00000555354-135 ENST00000554485-135
ENSG00000225746	202.5	ENST00000554485_1	AGATTGATGAATAGACGAGATTGGA	ACAGCCAAGATCTTCATCAGCAG	2/26	8	ENST00000555354-135 ENST00000554485-135
ENSG00000225746	202.5	ENST00000554485_2	AGATTGATGAATAGACGAGATTGGA	ACAGCCAAGATCTTCATCAGCAGA	2/26	8	ENST00000555354-135 ENST00000554485-135
ENSG00000225746	202.5	ENST00000554485_3	GAGATTGATGAATAGACGAGATTGG	ACAGCCAAGATCTTCATCAGCA	2/26	8	ENST00000555354-136 ENST00000554485-136
ENSG00000225746	202.5	ENST00000554485_4	GATTGATGAATAGACGAGATTGGA	ACAGCCAAGATCTTCATCAGCA	2/26	8	ENST00000555354-134 ENST00000554485-134
ENSG00000225746	1.98	ENST00000554369_0	GAGGTGCACATGGGCCAATG	AGCCTCCTGAGTAGATAAGAACACA	0/26	0.33	ENST00000638012-180 ENST00000554369-180
ENSG00000225746	1.98	ENST00000554369_1	AGAGGTGCACATGGGCCAAT	AGCCTCCTGAGTAGATAAGAACACA	0/26	0.33	ENST00000638012-181 ENST00000554369-181
ENSG00000225746	1.98	ENST00000554369_2	GAGGTGCACATGGGCCAATG	GCCTCCTGAGTAGATAAGAACACAC	0/26	0.33	ENST00000638012-179 ENST00000554369-179
ENSG00000225746	1.98	ENST00000554369_3	GTAGAGGTGCACATGGGCCA	AGCCTCCTGAGTAGATAAGAACACA	0/26	0.33	ENST00000638012-183 ENST00000554369-183
ENSG00000225746	1.98	ENST00000554369_4	TGTAGAGGTGCACATGGGCC	AGCCTCCTGAGTAGATAAGAACACA	0/26	0.33	ENST00000638012-184 ENST00000554369-184
ENSG00000225746	101.98	ENST00000666972_0	CGTGAAGACCAAGGGGAGGAAG	CGGCTGGCAAACATCCATCC	1/26	1.08	ENST00000666972-108 ENST00000660698-108
ENSG00000225746	101.98	ENST00000666972_1	GTGAAGACCAAGGGGAGGAAGA	CGGCTGGCAAACATCCATCC	1/26	1.08	ENST00000666972-107 ENST00000660698-107
ENSG00000225746	101.98	ENST00000666972_2	TGAAGACCAAGGGGAGGAAGA	CGGCTGGCAAACATCCATCC	1/26	1.08	ENST00000666972-106 ENST00000660698-106
ENSG00000225746	101.98	ENST00000666972_3	GTGAAGACCAAGGGGAGGAAG	CGGCTGGCAAACATCCATCC	1/26	1.08	ENST00000666972-107 ENST00000660698-107
ENSG00000225746	101.99	ENST00000666972_4	CGTGAAGACCAAGGGGAGGAAG	ACCATGGAATCGGCTGGCAA	1/26	1.08	ENST00000666972-118 ENST00000660698-118
ENSG00000225746	-7407.96	ENST00000670877_0	TAAATGAATGAACGCACTTGAGT	GGTGGCCATGGAAGAATGCA	not_eligible	0.66	ENST00000670877-136 ENST00000670680-215
ENSG00000225746	-7407.96	ENST00000670877_1	TAAATGAATGAACGCACTTGAGT	TGGTGGCCATGGAAGAATGC	not_eligible	0.66	ENST00000670877-137 ENST00000670680-216
ENSG00000225746	-7407.96	ENST00000670877_2	TAAATGAATGAACGCACTTGAGT	CTGGTGGCCATGGAAGAATGC	not_eligible	0.66	ENST00000670877-138 ENST00000670680-217
ENSG00000225746	-7407.96	ENST00000670877_3	TAAATGAATGAACGCACTTGAGT	GCTGGTGGCCATGGAAGAATG	not_eligible	0.66	ENST00000670877-139 ENST00000670680-218
ENSG00000225746	-7407.96	ENST00000670877_4	TAAATGAATGAACGCACTTGAGTTG	GGTGGCCATGGAAGAATGCA	not_eligible	0.66	ENST00000670877-136 ENST00000670680-215
ENSG00000225746	0.93	ENST00000670680_0	TAAATGAATGAACGCACTTGAGT	GCAGAAGCCCACTTGATGCA	0/26	0.48	ENST00000670680-128
ENSG00000225746	0.93	ENST00000670680_1	TAAATGAATGAACGCACTTGAGTTG	GCAGAAGCCCACTTGATGCA	0/26	0.48	ENST00000670680-128
ENSG00000225746	0.93	ENST00000670680_2	TAAATGAATGAACGCACTTGAGT	AGCAGAAGCCCACTTGATGC	0/26	0.48	ENST00000670680-129
ENSG00000225746	0.93	ENST00000670680_3	TAAATGAATGAACGCACTTGAGTT	GCAGAAGCCCACTTGATGCA	0/26	0.48	ENST00000670680-128
ENSG00000225746	0.93	ENST00000670680_4	TAAATGAATGAACGCACTTGAGTTG	AGCAGAAGCCCACTTGATGC	0/26	0.48	ENST00000670680-129
ENSG00000225746	0.94	ENST00000670680_0	AGGAGCATGCAGACCAATATGAA	GGTGGCCATGGAAGAATGCA	0/26	0.48	ENST00000670680-140
ENSG00000225746	0.94	ENST00000670680_1	AGGAGCATGCAGACCAATATGAA	TGGTGGCCATGGAAGAATGC	0/26	0.48	ENST00000670680-141
ENSG00000225746	0.94	ENST00000670680_2	AGGAGCATGCAGACCAATATGAA	CTGGTGGCCATGGAAGAATGC	0/26	0.48	ENST00000670680-142
ENSG00000225746	0.94	ENST00000670680_3	AGGAGCATGCAGACCAATATGAA	GCTGGTGGCCATGGAAGAATG	0/26	0.48	ENST00000670680-143
ENSG00000225746	0.94	ENST00000670680_4	AGGAGCATGCAGACCAATATGAA	GCTGGTGGCCATGGAAGAAT	0/26	0.48	ENST00000670680-143
ENSG00000225746	1.97	ENST00000665480_0	TCCCTGCACTGATTCTGCCA	AGCTCTGGTCTACCCATCCCA	0/26	1.05	ENST00000665480-173 ENST00000637332-173
ENSG00000225746	1.97	ENST00000665480_1	TCCCTGCACTGATTCTGCCA	GCTCTGGTCTACCCATCCCA	0/26	1.05	ENST00000665480-172 ENST00000637332-172
ENSG00000225746	1.97	ENST00000665480_2	TCCCTGCACTGATTCTGCCAT	AGCTCTGGTCTACCCATCCCA	0/26	1.05	ENST00000665480-173 ENST00000637332-173
ENSG00000225746	1.98	ENST00000665480_3	ACAGTCACTCCCTGCACTGA	AGCTCTGGTCTACCCATCCCA	0/26	1.05	ENST00000665480-181 ENST00000637332-181
ENSG00000225746	1.97	ENST00000665480_4	CTCCCTGCACTGATTCTGCC	AGCTCTGGTCTACCCATCCCA	0/26	1.05	ENST00000665480-174 ENST00000637332-174
ENSG00000225746	101.06	ENST00000668545_0	TCCATCAGTCATCCTGCCCA	AGTGCTGGGATTACAGGCGT	1/26	1.58	ENST00000668545-149
ENSG00000225746	101.06	ENST00000668545_1	CCATCAGTCATCCTGCCCAGA	AGTGCTGGGATTACAGGCGT	1/26	1.58	ENST00000668545-148
ENSG00000225746	101.06	ENST00000668545_2	TCCATCAGTCATCCTGCCCAG	AGTGCTGGGATTACAGGCGT	1/26	1.58	ENST00000668545-149
ENSG00000225746	101.11	ENST00000668545_3	CCATCAGTCATCCTGCCCAGA	GGCTGGTCTCGAACTCCTGA	1/26	1.58	ENST00000668545-200
ENSG00000225746	101.06	ENST00000668545_4	CCATCAGTCATCCTGCCCAG	AGTGCTGGGATTACAGGCGT	1/26	1.58	ENST00000668545-148
ENSG00000225746	0.91	ENST00000663218_0	CGTGCGTTGGCTTGGTCAAG	CCGACCTCGAGCAAGTCACT	0/26	0.7	ENST00000663218-113
ENSG00000225746	0.92	ENST00000663218_1	CGTGCGTTGGCTTGGTCAAG	CTAGCCGACCTCGAGCAAGT	0/26	0.7	ENST00000663218-117
ENSG00000225746	0.92	ENST00000663218_2	CGTGCGTTGGCTTGGTCAAG	TAGCCGACCTCGAGCAAGTC	0/26	0.7	ENST00000663218-116
ENSG00000225746	0.92	ENST00000663218_3	AGATGCGTGCGTTGGCTTG	CCGACCTCGAGCAAGTCACT	0/26	0.7	ENST00000663218-118
ENSG00000225746	0.92	ENST00000663218_4	CAGATGCGTGCGTTGGCTT	CCGACCTCGAGCAAGTCACT	0/26	0.7	ENST00000663218-119
ENSG00000225746	101.5	ENST00000553421_0	TGAACCAACCAATAAGCAGGCT	GCAGTATCCTGGAGGTGGCT	1/26	8.25	ENST00000553421-121
ENSG00000225746	101.5	ENST00000553421_1	TGAACCAACCAATAAGCAGGC	GCAGTATCCTGGAGGTGGCT	1/26	8.25	ENST00000553421-121
ENSG00000225746	101.5	ENST00000553421_2	AGCCATGAACCAACCAATAAGCA	GCAGTATCCTGGAGGTGGCT	1/26	8.25	ENST00000553421-126
ENSG00000225746	101.5	ENST00000553421_3	TGAACCAACCAATAAGCAGGCTT	GCAGTATCCTGGAGGTGGCT	1/26	8.25	ENST00000553421-121
ENSG00000225746	101.54	ENST00000553421_4	TGAACCAACCAATAAGCAGGCT	CATAGGCTGTGGGGTCAGTGT	1/26	8.25	ENST00000553421-163
ENSG00000225746	101.94	ENST00000556720_0	CCAAGGTGAAGAGCATGGCG	TGCGCATTCATTTTAAGTCTTTAGC	1/26	14.26	ENST00000556720-141
ENSG00000225746	101.94	ENST00000556720_1	CCAAGGTGAAGAGCATGGCG	TCATTGCGCATTCATTTTAAGTCT	1/26	14.26	ENST00000556720-145
ENSG00000225746	101.94	ENST00000556720_2	CCAAGGTGAAGAGCATGGCG	GCGCATTCATTTTAAGTCTTTAGCT	1/26	14.26	ENST00000556720-140
ENSG00000225746	101.94	ENST00000556720_3	CCCAAGGTGAAGAGCATGGC	TGCGCATTCATTTTAAGTCTTTAGC	1/26	14.26	ENST00000556720-142
ENSG00000225746	101.94	ENST00000556720_4	CCAAGGTGAAGAGCATGGCG	GCGCATTCATTTTAAGTCTTTAGC	1/26	14.26	ENST00000556720-140
ENSG00000225746	101.23	ENST00000653102_0	TGTGGTTTGAGGAATGAACGCA	CGCCATGCTCTTCACCTTGG	1/26	4.03	ENST00000653102-151
ENSG00000225746	101.23	ENST00000653102_1	TGTGGTTTGAGGAATGAACGCAC	CGCCATGCTCTTCACCTTGG	1/26	4.03	ENST00000653102-151
ENSG00000225746	101.23	ENST00000653102_2	GTGGTTTGAGGAATGAACGCACT	CGCCATGCTCTTCACCTTGG	1/26	4.03	ENST00000653102-150
ENSG00000225746	101.23	ENST00000653102_3	TGGTTTGAGGAATGAACGCACT	CGCCATGCTCTTCACCTTGG	1/26	4.03	ENST00000653102-149
ENSG00000225746	101.23	ENST00000653102_4	TGTGGTTTGAGGAATGAACGCA	GCCATGCTCTTCACCTTGGG	1/26	4.03	ENST00000653102-150
ENSG00000225746	100.99	ENST00000667814_0	GCCATCTGTAACTCTGAGGTCCA	TCAACCATGGTCTTCATTCTGA	1/26	1.1	ENST00000667814-109
ENSG00000225746	100.99	ENST00000667814_1	AGCCATCTGTAACTCTGAGGTCC	TCAACCATGGTCTTCATTCTGA	1/26	1.1	ENST00000667814-110
ENSG00000225746	100.99	ENST00000667814_2	GCCATCTGTAACTCTGAGGTCCA	TCAACCATGGTCTTCATTCTGAA	1/26	1.1	ENST00000667814-109
ENSG00000225746	100.99	ENST00000667814_3	GCCATCTGTAACTCTGAGGTCCA	CAACCATGGTCTTCATTCTGA	1/26	1.1	ENST00000667814-108
ENSG00000225746	100.99	ENST00000667814_4	GCCATCTGTAACTCTGAGGTCCA	TCAACCATGGTCTTCATTCTG	1/26	1.1	ENST00000667814-109
ENSG00000225746	0.92	ENST00000660698_0	TGGGTCAGTGATGGGTAGACC	GGTAACAGTCAAGATCTTCATCATT	0/26	0.01	ENST00000660698-118
ENSG00000225746	0.92	ENST00000660698_1	ATGGGTCAGTGATGGGTAGACC	GGTAACAGTCAAGATCTTCATCATT	0/26	0.01	ENST00000660698-119
ENSG00000225746	0.92	ENST00000660698_2	GGGTCAGTGATGGGTAGACC	GGTAACAGTCAAGATCTTCATCATT	0/26	0.01	ENST00000660698-117
ENSG00000225746	0.92	ENST00000660698_3	TGGGTCAGTGATGGGTAGAC	GGTAACAGTCAAGATCTTCATCATT	0/26	0.01	ENST00000660698-118
ENSG00000225746	0.92	ENST00000660698_4	ACCTTTATGGGTCAGTGATGGGT	GGTAACAGTCAAGATCTTCATCATT	0/26	0.01	ENST00000660698-125
ENSG00000225746	-7216	ENST00000649300_0	CCTCCAAGGTCACGTGCTCT	TCAGTGCAGGGAGTGACTGTTATT	not_eligible	5.05	ENST00000660698-322 ENST00000649300-160 ENST00000636391-322 ENST00000665787-322 ENST00000669238-235 ENST00000665480-322 ENST00000637332-322
ENSG00000225746	-7216	ENST00000649300_1	CCTCCAAGGTCACGTGCTCT	CAGTGCAGGGAGTGACTGTTATT	not_eligible	5.05	ENST00000660698-321 ENST00000649300-159 ENST00000636391-321 ENST00000665787-321 ENST00000669238-234 ENST00000665480-321 ENST00000637332-321
ENSG00000225746	-7216.01	ENST00000649300_2	GGTCACGTGCTCTGTTTGCA	TCAGTGCAGGGAGTGACTGTTATT	not_eligible	5.05	ENST00000660698-315 ENST00000649300-153 ENST00000636391-315 ENST00000665787-315 ENST00000669238-228 ENST00000665480-315 ENST00000637332-315
ENSG00000225746	-7216	ENST00000649300_3	TCCAAGGTCACGTGCTCTGT	TCAGTGCAGGGAGTGACTGTTATT	not_eligible	5.05	ENST00000660698-320 ENST00000649300-158 ENST00000636391-320 ENST00000665787-320 ENST00000669238-233 ENST00000665480-320 ENST00000637332-320
ENSG00000225746	-7216	ENST00000649300_4	CCTCCAAGGTCACGTGCTCT	AGTGCAGGGAGTGACTGTTATT	not_eligible	5.05	ENST00000660698-320 ENST00000649300-158 ENST00000636391-320 ENST00000665787-320 ENST00000669238-233 ENST00000665480-320 ENST00000637332-320
ENSG00000225746	0.9	ENST00000662832_0	ACGTATACATGGAAGATGATAAACA	CGGCTGGCAAACATCCATCC	0/26	0.79	ENST00000662832-101
ENSG00000225746	0.9	ENST00000662832_1	CGTATACATGGAAGATGATAAACAC	CGGCTGGCAAACATCCATCC	0/26	0.79	ENST00000662832-100
ENSG00000225746	0.91	ENST00000662832_2	ACGTATACATGGAAGATGATAAACA	ACCATGGAATCGGCTGGCAA	0/26	0.79	ENST00000662832-111
ENSG00000225746	0.91	ENST00000662832_3	ACGTATACATGGAAGATGATAAACA	AACCATGGAATCGGCTGGCA	0/26	0.79	ENST00000662832-112
ENSG00000225746	0.91	ENST00000662832_4	ATACATGGAAGATGATAAACACAGA	ACCATGGAATCGGCTGGCAA	0/26	0.79	ENST00000662832-107
ENSG00000225746	1	ENST00000662832_0	ATCTGCCGTCCTCTGTGAGC	TCAACTCAAGTGCGTTCATTTGGA	0/26	0.79	ENST00000662832-196
ENSG00000225746	0.99	ENST00000662832_1	ATCTGCCGTCCTCTGTGAGC	ACTCAAGTGCGTTCATTTGGA	0/26	0.79	ENST00000662832-193
ENSG00000225746	1	ENST00000662832_2	ATCTGCCGTCCTCTGTGAGC	CAACTCAAGTGCGTTCATTTGGA	0/26	0.79	ENST00000662832-195
ENSG00000225746	1	ENST00000662832_3	ATCTGCCGTCCTCTGTGAGC	TCAACTCAAGTGCGTTCATTTGG	0/26	0.79	ENST00000662832-196
ENSG00000225746	0.99	ENST00000662832_4	ATCTGCCGTCCTCTGTGAGC	ACTCAAGTGCGTTCATTTGGAA	0/26	0.79	ENST00000662832-193
ENSG00000225746	0.93	ENST00000667813_0	AGACCAATGTGGAATGGATGCA	TGACCATGGAAGCGTGCTTG	0/26	0.2	ENST00000667813-131
ENSG00000225746	0.93	ENST00000667813_1	AGACCAATGTGGAATGGATGCA	CATGACCATGGAAGCGTGCT	0/26	0.2	ENST00000667813-133
ENSG00000225746	0.93	ENST00000667813_2	AGACCAATGTGGAATGGATGCA	TCATGACCATGGAAGCGTGC	0/26	0.2	ENST00000667813-134
ENSG00000225746	0.93	ENST00000667813_3	AGACCAATGTGGAATGGATGCA	GACCATGGAAGCGTGCTTGA	0/26	0.2	ENST00000667813-130
ENSG00000225746	0.94	ENST00000667813_4	AGACCAATGTGGAATGGATGCA	CTCATGACCATGGAAGCGTGC	0/26	0.2	ENST00000667813-135
ENSG00000225746	101.07	ENST00000668595_0	AGGAGCATGCAGACCAATATTTT	TGGTCCAGGATCAGCCCTCT	1/26	2.39	ENST00000668595-100
ENSG00000225746	101.07	ENST00000668595_1	AGGAGCATGCAGACCAATATTTT	ACTGGTCCAGGATCAGCCCT	1/26	2.39	ENST00000668595-102
ENSG00000225746	101.07	ENST00000668595_2	AGGAGCATGCAGACCAATATTTT	TCACTGGTCCAGGATCAGCC	1/26	2.39	ENST00000668595-104
ENSG00000225746	101.07	ENST00000668595_3	GGAGCATGCAGACCAATATTTT	ACTGGTCCAGGATCAGCCCT	1/26	2.39	ENST00000668595-101
ENSG00000225746	101.07	ENST00000668595_4	GGAGCATGCAGACCAATATTTT	TCACTGGTCCAGGATCAGCC	1/26	2.39	ENST00000668595-103
ENSG00000225746	0.96	ENST00000670680_0	CAAGCACGCTTCCATGGTCA	TCACCTCGAGATTATCACTATTAGT	0/26	0.48	ENST00000670680-163
ENSG00000225746	0.96	ENST00000670680_1	AGCACGCTTCCATGGTCATG	TCACCTCGAGATTATCACTATTAGT	0/26	0.48	ENST00000670680-161
ENSG00000225746	0.96	ENST00000670680_2	GCACGCTTCCATGGTCATGA	TCACCTCGAGATTATCACTATTAGT	0/26	0.48	ENST00000670680-160
ENSG00000225746	0.96	ENST00000670680_3	TCAAGCACGCTTCCATGGTC	TCACCTCGAGATTATCACTATTAGT	0/26	0.48	ENST00000670680-164
ENSG00000225746	0.96	ENST00000670680_4	CACGCTTCCATGGTCATGAGC	TCACCTCGAGATTATCACTATTAGT	0/26	0.48	ENST00000670680-159
ENSG00000225746	0.9	ENST00000670680_0	GGGTGCACTTGAGCCGATTG	CCATCAGCACAAGCCATATTGGT	0/26	0.48	ENST00000670680-101
ENSG00000225746	0.96	ENST00000670680_1	ACCAATATGGCTTGTGCTGATGG	TGCAGGCTCCCAACCATGAT	0/26	0.48	ENST00000670680-158
ENSG00000225746	0.96	ENST00000670680_2	ACCAATATGGCTTGTGCTGATGG	ATTGCTCTGCAGGCTCCCAA	0/26	0.48	ENST00000670680-165
ENSG00000225746	0.95	ENST00000670680_3	CGAGCTCTGTGGTTGCCTCT	CCATCAGCACAAGCCATATTGGT	0/26	0.48	ENST00000670680-149
ENSG00000225746	0.9	ENST00000670680_4	ATGGGTGCACTTGAGCCGAT	CCATCAGCACAAGCCATATTGGT	0/26	0.48	ENST00000670680-103
ENSG00000225746	0.9	ENST00000665480_0	TGGGTAGACCAGAGCTGATT	ACAGCCAAGTTACCTCTGTTATT	0/26	0.74	ENST00000665480-105
ENSG00000225746	0.91	ENST00000665480_1	TGGGTAGACCAGAGCTGATT	AACAGCCAAGTTACCTCTGTTATT	0/26	0.74	ENST00000665480-106
ENSG00000225746	0.92	ENST00000665480_2	AGACCTTTATGGGATGGGTAGACC	ACAGCCAAGTTACCTCTGTTATT	0/26	0.74	ENST00000665480-119
ENSG00000225746	0.9	ENST00000665480_3	TGGGTAGACCAGAGCTGATT	CAGCCAAGTTACCTCTGTTATT	0/26	0.74	ENST00000665480-104
ENSG00000225746	0.92	ENST00000665480_4	ACCTTTATGGGATGGGTAGACC	ACAGCCAAGTTACCTCTGTTATT	0/26	0.74	ENST00000665480-117
ENSG00000225746	0.95	ENST00000665480_0	AGGAGAGTGTAGAACAGGGAAAGA	CATCAGTGCATGGCCATGGC	0/26	0.74	ENST00000665480-154
ENSG00000225746	0.95	ENST00000665480_1	GGAGAGTGTAGAACAGGGAAAGA	CATCAGTGCATGGCCATGGC	0/26	0.74	ENST00000665480-153
ENSG00000225746	0.95	ENST00000665480_2	AGGAGAGTGTAGAACAGGGAAAG	CATCAGTGCATGGCCATGGC	0/26	0.74	ENST00000665480-154
ENSG00000225746	0.95	ENST00000665480_3	AGGAGAGTGTAGAACAGGGAAAGA	ATCAGTGCATGGCCATGGCA	0/26	0.74	ENST00000665480-153
ENSG00000225746	0.96	ENST00000665480_4	AAGGAGAGTGTAGAACAGGGAAAGA	CATCAGTGCATGGCCATGGC	0/26	0.74	ENST00000665480-155
ENSG00000225746	0.98	ENST00000654340_0	CCATTGCGAAATGGGTGCACT	GTAGGTCTGCGTGCTCCCAA	0/26	0.15	ENST00000654340-178
ENSG00000225746	0.98	ENST00000654340_1	CCATTGCGAAATGGGTGCACT	TTGTAGGTCTGCGTGCTCCC	0/26	0.15	ENST00000654340-180
ENSG00000225746	0.9	ENST00000654340_2	AATGGCCCCATTCCAGCTGA	TCAAGTGCACCCATTTCGCA	0/26	0.15	ENST00000654340-105
ENSG00000225746	0.95	ENST00000654340_3	CGAGCTCTGTGGTTGCCTCT	TCAAGTGCACCCATTTCGCA	0/26	0.15	ENST00000654340-150
ENSG00000225746	0.91	ENST00000654340_4	AATGGCCCCATTCCAGCTGA	CTCAAGTGCACCCATTTCGCA	0/26	0.15	ENST00000654340-106
ENSG00000225746	101.08	ENST00000668545_0	ACCCGGGACACACAGTAATCC	TACCCAGCAACGCACACAGA	1/26	1.58	ENST00000668545-170
ENSG00000225746	101.07	ENST00000668545_1	ACCCGGGACACACAGTAATCC	CAACGCACACAGAGCCCATC	1/26	1.58	ENST00000668545-163
ENSG00000225746	101.05	ENST00000668545_2	ACCCGGGACACACAGTAATCC	TGTCCTCTTGGAAGCCTGGC	1/26	1.58	ENST00000668545-138
ENSG00000225746	101.05	ENST00000668545_3	ACCCGGGACACACAGTAATCC	GTCCTCTTGGAAGCCTGGCT	1/26	1.58	ENST00000668545-137
ENSG00000225746	101.05	ENST00000668545_4	ACCCGGGACACACAGTAATCC	CCTCTTGGAAGCCTGGCTCA	1/26	1.58	ENST00000668545-135
ENSG00000225746	101.05	ENST00000668545_0	TGTGTGCGTTGCTGGGTAAA	CAGGGTTTCGCCATGTTGGG	1/26	1.58	ENST00000668545-143
ENSG00000225746	101.05	ENST00000668545_1	TGTGTGCGTTGCTGGGTAAA	CCAGGGTTTCGCCATGTTGG	1/26	1.58	ENST00000668545-144
ENSG00000225746	101.11	ENST00000668545_2	TGTGTGCGTTGCTGGGTAAA	TACAGGCACCCACCACCATG	1/26	1.58	ENST00000668545-195
ENSG00000225746	101.11	ENST00000668545_3	TGTGTGCGTTGCTGGGTAAA	GGGATTACAGGCACCCACCA	1/26	1.58	ENST00000668545-200
ENSG00000225746	101.06	ENST00000668545_4	TGTGTGCGTTGCTGGGTAAA	GTAGAGCCAGGGTTTCGCCA	1/26	1.58	ENST00000668545-150
ENSG00000223403	103.64	ENST00000665822_0	TGGACAGGAGGAAGCACACG	TTGGCAGCACTTGGTGGAGA	1/2	56.98	ENST00000665822-143 ENST00000452349-143 ENST00000429368-143
ENSG00000223403	103.67	ENST00000665822_1	TGGACAGGAGGAAGCACACG	GTCTTTTCAGCAGCCTCGCC	1/2	56.98	ENST00000665822-170 ENST00000452349-170 ENST00000429368-170
ENSG00000223403	103.67	ENST00000665822_2	TGGACAGGAGGAAGCACACG	GTCTTTTCAGCAGCCTCGCC	1/2	56.98	ENST00000665822-172 ENST00000452349-172 ENST00000429368-172
ENSG00000223403	103.67	ENST00000665822_3	TGGACAGGAGGAAGCACACG	GGTCTTTTCAGCAGCCTCGC	1/2	56.98	ENST00000665822-173 ENST00000452349-173 ENST00000429368-173
ENSG00000223403	103.6	ENST00000665822_4	TCGTCAGGGGTCCTCAAGGA	CGTGTGCTTCCTCCTGTCCA	1/2	56.98	ENST00000665822-102 ENST00000452349-102 ENST00000429368-102
ENSG00000223403	101.68	ENST00000665822_0	AAAGACCCTGTGGAGCGGCT	AACAGTTTCGGCACAGGGTG	1/2	29.99	ENST00000665822-185
ENSG00000223403	101.68	ENST00000665822_1	AAAGACCCTGTGGAGCGGCT	AAACAGTTTCGGCACAGGGTG	1/2	29.99	ENST00000665822-186
ENSG00000223403	101.68	ENST00000665822_2	AAAGACCCTGTGGAGCGGCT	AAACAGTTTCGGCACAGGGT	1/2	29.99	ENST00000665822-186
ENSG00000223403	101.69	ENST00000665822_3	AAAGACCCTGTGGAGCGGCT	GGTAAACAGTTTCGGCACAGGG	1/2	29.99	ENST00000665822-189
ENSG00000223403	101.68	ENST00000665822_4	AAAAGACCCTGTGGAGCGGCT	AACAGTTTCGGCACAGGGTG	1/2	29.99	ENST00000665822-186
ENSG00000223403	0.98	ENST00000452349_0	TTTCACAGTTGAGCGGCTGC	AACAGTTTCGGCACAGGGTG	0/2	0.55	ENST00000452349-183
ENSG00000223403	0.98	ENST00000452349_1	TTTCACAGTTGAGCGGCTGC	AAACAGTTTCGGCACAGGGTG	0/2	0.55	ENST00000452349-184
ENSG00000223403	0.98	ENST00000452349_2	TTTCACAGTTGAGCGGCTGC	AAACAGTTTCGGCACAGGGT	0/2	0.55	ENST00000452349-184
ENSG00000223403	0.99	ENST00000452349_3	GCTTTTCACAGTTGAGCGGCT	AACAGTTTCGGCACAGGGTG	0/2	0.55	ENST00000452349-186
ENSG00000223403	0.98	ENST00000452349_4	TTTTCACAGTTGAGCGGCTGC	AACAGTTTCGGCACAGGGTG	0/2	0.55	ENST00000452349-184
ENSG00000225978	0.94	ENST00000433161_0	CAGCCAGGGCAAGAGTCTCA	CGTGACTGGGCAGCTCTTCT	0/0	100	ENST00000433161-137
ENSG00000225978	0.92	ENST00000433161_1	AGCCAGGGCAAGAGTCTCAG	TCTTCTCTGCCTGGAACGCC	0/0	100	ENST00000433161-123
ENSG00000225978	0.93	ENST00000433161_2	CCGCTTCTGATGGAGGCTGA	CTGAGACTCTTGCCCTGGCT	0/0	100	ENST00000433161-129
ENSG00000225978	0.93	ENST00000433161_3	CCGCTTCTGATGGAGGCTGA	AGCTGAGACTCTTGCCCTGG	0/0	100	ENST00000433161-131
ENSG00000225978	0.95	ENST00000433161_4	CAGCCAGGGCAAGAGTCTCA	TGGAGCAGAGCACGTGACTG	0/0	100	ENST00000433161-149
