# Supplementary material for: IsoPrimer: a pipeline for designing isoform-aware primer pairs for comprehensive gene expression quantification
Source: Bioinform Adv. 2025 Jul 15;5(1):vbaf171. doi: 10.1093/bioadv/vbaf171 (PMC12311343; doi:10.1093/bioadv/vbaf171)
Supplement: vbaf171_Supplementary_Data [file vbaf171_supplementary_data.zip › Supplementary_File_2_revision.txt]

########################
#                      #
#  ENSMUSG00000011179  #
#                      #
######################## 


 primers FOR/REV TGCAGAAGAGACCCAAGCCA TGTTTGGCCTCTGGAACCCA 
 designed on isoform: ENSMUST00000171737 
 overlapped sj(s): 10 
 most expressed isoform(s): ENSMUST00000222250 
 PrimerSearch mismatch: 0% 
 Isoform expression threshold: 50% 


########################
#                      #
#  KALLISTO ESTIMATES  #
#                      #
########################

ENSMUST00000171737	0
ENSMUST00000222617	0
ENSMUST00000221701	0
ENSMUST00000220947	0
ENSMUST00000221613	0
ENSMUST00000220849	0
ENSMUST00000221354	0
ENSMUST00000222250	1e+06

#####################################
#                                   #
#  MATCHED ISOFORMS MULTIALIGNMENT  #
#                                   #
#####################################

                                                  
                                                  
TGACGCGCCCGGCCCGCGTCCCCCGCCTCCGGCGCCGGGACCCGGGTTGG	ENSMUST00000171737
                                                  	ENSMUST00000222617
                                                  	ENSMUST00000221613
                                                  	ENSMUST00000222250
                                                  
                                                  
                                                  
                                                  
                                                  
CCGCCACGGAGTCCCCGCCCCTCCCCCGCGCCTCCCGGCCGGAACCGATC	ENSMUST00000171737
                                                  	ENSMUST00000222617
                                                  	ENSMUST00000221613
                                                  	ENSMUST00000222250
                                                  
                                                  
                                                  
                                                  
                                                  
GCGGCTGGTTTGAGCTGGTGCGTCTCCATGACGACGTGCTCGGCGTATAA	ENSMUST00000171737
                                                  	ENSMUST00000222617
                                                  	ENSMUST00000221613
                                                  	ENSMUST00000222250
                                                  
                                                  
                                                  
                                                  
                                                  
GTAGCGGCGCGTCGCACCGTCGGGCTTTGTCAGTCCCTGCAGCCGCCACC	ENSMUST00000171737
                                                  	ENSMUST00000222617
                                                  	ENSMUST00000221613
                                                  	ENSMUST00000222250
                                                  
                                                  
                                                  
                                                  
                                                  
GCCGGCCGCCCTCAGCCAGCAGCTCGGCGCCACCTCCGGTCGGCGTCTGC	ENSMUST00000171737
                                                  	ENSMUST00000222617
                                                  	ENSMUST00000221613
                                                  	ENSMUST00000222250
                                                  
                                                  
                                                  
                                                  
                                                  
GGCGGGCTCGACGAGGCGGCTGACGGGGCGGCGGCGGCGGGCGGACGGAC	ENSMUST00000171737
                            GTCAGTCCCTGCAGCCGCCACC	ENSMUST00000222617
                                                  	ENSMUST00000221613
                                                  	ENSMUST00000222250
                                                  
                                                  
                                                  
                                                  
                                                  
GGACGGACGGGCGCTCCTCGGGGTTTGGCGGCGGCGCCTCCATGGGTCAG	ENSMUST00000171737
GCCGGCCGCCCTCAGCCAGCAGCTCGGCGCCACCTCCGGTCGGCGTCTGC	ENSMUST00000222617
                                                  	ENSMUST00000221613
                                                  	ENSMUST00000222250
                                                  
                                                  
                                                  
                                                  
                                                  
GCCAGCCGGGCCACCGTGCTGTGAGTGTTTCCACCACTCCAAGAAGGCAG	ENSMUST00000171737
GGCGGGCTCGACGAGGCGGCTGACGGGGCGGCGGCGGCGGGCGGACGGAC	ENSMUST00000222617
                                                  	ENSMUST00000221613
                                                  	ENSMUST00000222250
                                                  
                                                  
                                                  
                                                  
                                                  
CATTCAGAGTTCTTGGCTAAGTCGACCTTGTGAGGAGCTGGTGATAATTT	ENSMUST00000171737
GGACGGACGGGCGCTCCTCGGGGTTTGGCGGCGGCGCCTCCATGGGTCAG	ENSMUST00000222617
                                                  	ENSMUST00000221613
                                                  	ENSMUST00000222250
                                                  
                                                  
                                                  
                                                  
                                                  
GATTCCATCTCCAGGTTCCCTGTAAGCACATCGAGAACCATGAGCAGCTT	ENSMUST00000171737
GCCAGCCGGGCCACCGTGCTGTGAGGTTCCCTGTGTAAGTATCGGTTTAC	ENSMUST00000222617
                                                  	ENSMUST00000221613
                                                  	ENSMUST00000222250
                                                  
                                                  
                                                  
                                                  
                                                  
TACTAAGGACGAGTTTGACTGCCACATCCTTGATGAAGGCTTTACTGCTA	ENSMUST00000171737
TTGTGGATTTGTGCTGGAGCATTGCTACGACTTTGAGTGTGTTCCCGCTC	ENSMUST00000222617
                                                  	ENSMUST00000221613
                                                  	ENSMUST00000222250
                                                  
                                                  
                                                  
                                                  
                                                  
AGGACATTCTGGACCAAAAAATCAATGAAGTCTCTTCCTCTGACGATAAG	ENSMUST00000171737
ACTTGCGGCTTCCCCTGTTTCAGAAGCACATCGAGAACCATGAGCAGCTT	ENSMUST00000222617
                                                  	ENSMUST00000221613
                                                  	ENSMUST00000222250
                                                  
                                                  
                                                  
                                                  
                                                  
GATGCGTTCTATGTTGCGGACCTCGGAGACATTCTAAAGAAGCATCTGAG	ENSMUST00000171737
TACTAAGGACGAGTTTGACTGCCACATCCTTGATGAAGGCTTTACTGCTA	ENSMUST00000222617
                                               GAG	ENSMUST00000221613
                                                  	ENSMUST00000222250
                                                  
                                                  
                                                  
                                                  
                                                  
GTGGCTAAAAGCTCTTCCCCGCGTCACTCCCTTTTACGCAGTCAAGTGTA	ENSMUST00000171737
AGGACATTCTGGACCAAAAAATCAATGAAGTCTCTTCCTCTTCAAGTGTA	ENSMUST00000222617
GTGGCTAAAAGCTCTTCCCCGCGTCACTCCCTTTTACGCAGTCAAGTGTA	ENSMUST00000221613
                                                  	ENSMUST00000222250
                                                  
                                                  
                                                  
                                                  
                                                  
ACGATAGCAGAGCCATAGTGAGCACCCTAGCTGCCATTGGGACAGGATTT	ENSMUST00000171737
ACGATAGCAGAGCCATAGTGAGCACCCTAGCTGCCATTGGGACAGGATTT	ENSMUST00000222617
ACGATAGCAGAGCCATAGTGAGCACCCTAGCTGCCATTGGGACAGGATTT	ENSMUST00000221613
                                                  	ENSMUST00000222250
                                                  
                                                  
                                                  
                                                  
                                                  
GACTGTGCAAGCAAGACTGAAATACAGTTGGTGCAGGGGCTTGGGGTGCC	ENSMUST00000171737
GACTGTGCAAGCAAGACTGAAATACAGTTGGTGCAGGGGCTTGGGGTGCC	ENSMUST00000222617
GACTGTGCAAGCAAGACTGAAATACAGTTGGTGCAGGGGCTTGGGGTGCC	ENSMUST00000221613
                                                  	ENSMUST00000222250
                                                  
                                                  
                                                  
                                                  
                                                  
TGCAGAGAGGGTTATCTATGCAAATCCTTGTAAACAAGTCTCTCAAATCA	ENSMUST00000171737
TGCAGAGAGGGTTATCTATGCAAATCCTTGTAAACAAGTCTCTCAAATCA	ENSMUST00000222617
TGCAGAGAGGGTTATCTATGCAAATCCTTGTAAACAAGTCTCTCAAATCA	ENSMUST00000221613
                                                  	ENSMUST00000222250
                                                  
                                                  
                                                  
                                                  
                                                  
AGTATGCTGCCAGTAACGGAGTCCAGATGATGACTTTTGACAGTGAAATT	ENSMUST00000171737
AGTATGCTGCCAGTAACGGAGTCCAGATGATGACTTTTGACAGTGAAATT	ENSMUST00000222617
AGTATGCTGCCAGTAACGGAGTCCAGATGATGACTTTTGACAGTGAAATT	ENSMUST00000221613
                                                  	ENSMUST00000222250
                                                  
                                                  
                                                  
                                                  
                                                  
GAATTGATGAAAGTCGCCAGAGCACATCCAAAGGCAAAGTTGGTTCTACG	ENSMUST00000171737
GAATTGATGAAAGTCGCCAGAGCACATCCAAAGGCAAAGTTGGTTCTACG	ENSMUST00000222617
GAATTGATGAAAGTCGCCAGAGCACATCCAAAGGCAAAGTTGGTTCTACG	ENSMUST00000221613
                                                  	ENSMUST00000222250
                                                  
                                                  
                                                  
                                                  
                                                  
GATTGCCACTGATGATTCCAAAGCTGTCTGTCGCCTCAGTGTTAAGTTTG	ENSMUST00000171737
GATTGCCACTGATGATTCCAAAGCTGTCTGTCGCCTCAGTGTTAAGTTTG	ENSMUST00000222617
GATTGCCACTGATGATTCCAAAGCTGTCTGTCGCCTCAGTGTTAAGTTTG	ENSMUST00000221613
                                                  	ENSMUST00000222250
                                                  
                                                  
                                                  
                                                  
                                                  
GTGCCACACTCAAAACCAGCAGGCTTCTCTTGGAACGGGCAAAAGAGCTA	ENSMUST00000171737
GTGCCACACTCAAAACCAGCAGGCTTCTCTTGGAACGGGCAAAAGAGCTA	ENSMUST00000222617
GTGCCACACTCAAAACCAGCAGGCTTCTCTTGGAACGGGCAAAAGAGCTA	ENSMUST00000221613
                                                  	ENSMUST00000222250
                                                  
                                                  
                                                  
                                                  
                                                  
AATATTGACGTCATTGGTGTGAGCTTCCATGTGGGCAGTGGATGTACTGA	ENSMUST00000171737
AATATTGACGTCATTGGTGTGAGCTTCCATGTGGGCAGTGGATGTACTGA	ENSMUST00000222617
AATATTGACGTCATTGGTGTGAGCTTCCATGTGGGCAGTGGATGTACTGA	ENSMUST00000221613
                                                  	ENSMUST00000222250
                                                  
                                                  
                                                  
                                                  
                                                  
TCCTGAGACCTTCGTTCAGGCAGTGTCGGATGCCCGCTGTGTGTTTGACA	ENSMUST00000171737
TCCTGAGACCTTCGTTCAGGCAGTGTCGGATGCCCGCTGTGTGTTTGACA	ENSMUST00000222617
TCCTGAGACCTTCGTTCAGGCAGTGTCGGATGCCCGCTGTGTGTTTGACA	ENSMUST00000221613
                                                  	ENSMUST00000222250
                                                  
                                                  
                                                  
                                                  
                                                  
TGGCAACAGAAGTTGGTTTCAGCATGCATCTGCTTGATATTGGTGGTGGC	ENSMUST00000171737
TGGCAACAGAAGTTGGTTTCAGCATGCATCTGCTTGATATTGGTGGTGGC	ENSMUST00000222617
TGGCAGTGAGTACACGGGACTTACCTGCTGGGTCATGTCCTGTTCCTTAC	ENSMUST00000221613
                                          ACTTCCCA	ENSMUST00000222250
                                                  
                                                  
                                                  
                                                  
                                                  
TTTCCTGGATCTGAAGATACAAAGCTTAAATTTGAAGAGATCACCAGTGT	ENSMUST00000171737
TTTCCTGGATCTGAAGATACAAAGCTTAAATTTGAAGAGATCACCAGTGT	ENSMUST00000222617
ACACTGCATAACATGGCTGCTCCCTTCTCTCCCTCTTAGATCACCAGTGT	ENSMUST00000221613
TCAGACTCTGGAGTGAGAATCATAGCTGAGCCAGGCAGATACTATGTCGC	ENSMUST00000222250
                                                  
                                                  
                                                  
                                                  
                                                  
AATCAACCCAGCTCTGGACAAGTACTTCCCATCAGACTCTGGAGTGAGAA	ENSMUST00000171737
AATCAACCCAGCTCTGGACAAGTACTTCCCATCAGACTCTGGAGTGAGAA	ENSMUST00000222617
AATCAACCCAGCTCTGGACAAGTACTTCCCATCAGACTCTGGAGTGAGAA	ENSMUST00000221613
ATCAGCTTTCACGCTTGCAGTCAACATCATTGCCAAAAAAACCGTGTGGA	ENSMUST00000222250
                                                  
                                                  
                                                  
                                                  
                                                  
TCATAGCTGAGCCAGGCAGATACTATGTCGCATCAGCTTTCACGCTTGCA	ENSMUST00000171737
TCATAGCTGAGCCAGGCAGATACTATGTCGCATCAGCTTTCACGCTTGCA	ENSMUST00000222617
TCATAGCTGAGCCAGGCAGATACTATGTCGCATCAGCTTTCACGCTTGCA	ENSMUST00000221613
AGGAGCAGCCCGGCTCTGACGGTATGTGGTGGCAGGGTGAGTCATGTAGG	ENSMUST00000222250
                                                  
                                                  
                                                  
                                                  
                                                  
GTCAACATCATTGCCAAAAAAACCGTGTGGAAGGAGCAGCCCGGCTCTGA	ENSMUST00000171737
GTCAACATCATTGCCAAAAAAACCGTGTGGAAGGAGCAGCCCGGCTCTGA	ENSMUST00000222617
GTCAACATCATTGCCAAAAAAACCGTGTGGAAGGAGCAGCCCGGCTCTGA	ENSMUST00000221613
GTAACTGGAAGTTGATATGCTGGGTGGTAATTAGGGTGATCTGTTTTTCT	ENSMUST00000222250
                                                  
                                                  
                                                  
                                                  
                                                  
CGATGAAGATGAGTCAAATGAACAAACCTTCATGTATTATGTGAATGATG	ENSMUST00000171737
CGATGAAGATGAGTCAAATGAACAAACCTTCATGTATTATGTGAATGATG	ENSMUST00000222617
CGATGAAGATGAGTCAAATGAACAAACCTTCATGTATTATGTGAATGATG	ENSMUST00000221613
AGATGAAGATGAGTCAAATGAACAAACCTTCATGTATTATGTGAATGATG	ENSMUST00000222250
                                                  
                                                  
                                                  
                                                  
                                                  
GAGTATATGGATCATTTAACTGCATTCTTTATGATCATGCCCATGTGAAG	ENSMUST00000171737
GAGTATATGGATCATTTAACTGCATTCTTTATGATCATGCCCATGTGAAG	ENSMUST00000222617
GAGTATATGGATCATTTAACTGCATTCTTTATGATCATGCCCATGTGAAG	ENSMUST00000221613
GAGTATATGGATCATTTAACTGCATTCTTTATGATCATGCCCATGTGAAG	ENSMUST00000222250
                                                  
                                                  
                                                  
       TGCAGAAGAGACCCAAGCCA                       
       >>>>>>>>>>>>>>>>>>>>                       
GCCCTGCTGCAGAAGAGACCCAAGCCAGACGAGAAGTATTACTCATCCAG	ENSMUST00000171737
GCCCTGCTGCAGAAGAGACCCAAGCCAGACGAGAAGTATTACTCATCCAG	ENSMUST00000222617
GCCCTGCTGCAGAAGAGACCCAAGCCAGACGAGAAGTATTACTCATCCAG	ENSMUST00000221613
GCCCTGCTGCAGAAGAGACCCAAGCCAGACGAGAAGTATTACTCATCCAG	ENSMUST00000222250
              ^                                   
              ^                                   
              ^                                   
                                                  
                                                  
CATCTGGGGACCAACATGTGATGGCCTTGATCGGATCGTGGAGCGCTGTA	ENSMUST00000171737
CATCTGGGGACCAACATGTGATGGCCTTGATCGGATCGTGGAGCGCTGTA	ENSMUST00000222617
CATCTGGGGACCAACATGTGATGGCCTTGATCGGATCGTGGAGCGCTGTA	ENSMUST00000221613
CATCTGGGGACCAACATGTGATGGCCTTGATCGGATCGTGGAGCGCTGTA	ENSMUST00000222250
                                                  
                                                  
                                                  
                                                  
                                                  
ACCTGCCTGAAATGCATGTGGGTGATTGGATGCTGTTTGAGAACATGGGT	ENSMUST00000171737
ACCTGCCTGAAATGCATGTGGGTGATTGGATGCTGTTTGAGAACATGGGT	ENSMUST00000222617
ACCTGCCTGAAATGCATGTGGGTGATTGGATGCTGTTTGAGAACATGGGT	ENSMUST00000221613
ACCTGCCTGAAATGCATGTGGGTGATTGGATGCTGTTTGAGAACATGGGT	ENSMUST00000222250
                                                  
                                                  
                                                  
                                TGGGTTCCAGAGGCCAAA
                                <<<<<<<<<<<<<<<<<<
GCATACACTGTTGCTGCTGCTTCTACTTTCAATGGGTTCCAGAGGCCAAA	ENSMUST00000171737
GCATACACTGTTGCTGCTGCTTCTACTTTCAATGGGTTCCAGAGGCCAAA	ENSMUST00000222617
GCATACACTGTTGCTGCTGCTTCTACTTTCAATGGGTTCCAGAGGCCAAA	ENSMUST00000221613
GCATACACTGTTGCTGCTGCTTCTACTTTCAATGGGTTCCAGAGGCCAAA	ENSMUST00000222250
                                                  
                                                  
                                                  
CA                                                
<<                                                
CATCTACTATGTAATGTCACGGCCAATGTGGCAACTCATGAAGCAGATCC	ENSMUST00000171737
CATCTACTATGTAATGTCACGGCCAATGTGGTGAGTGGAGGAGCAGGATG	ENSMUST00000222617
CATCTACTATGTAATGTCACGGCCAATGTGGCAACTCATGAAGCAGATCC	ENSMUST00000221613
CATCTACTATGTAATGTCACGGCCAATGTG                    	ENSMUST00000222250
                                                  
                                                  
                                                  
                                                  
                                                  
AGAGCCATGGCTTCCCGCCGGAGGTGGAGGAGCAGGATGATGGCACGCTG	ENSMUST00000171737
ATGGCACGCTGCCCATGTCTTGTGCCCAGGAGAGCGGGATGGACCGTCAC	ENSMUST00000222617
AGAGCCATGGCTTCCCGCCGGAGGTGGAGGAGCAGGATGATGGCACGCTG	ENSMUST00000221613
                                                  	ENSMUST00000222250
                                                  
                                                  
                                                  
                                                  
                                                  
CCCATGTCTTGTGCCCAGGAGAGCGGGATGGACCGTCACCCTGCAGCCTG	ENSMUST00000171737
CCTGCAGCCTGTGCTTCTGCTAGGATCAATGTGTAGATGCCATTCTTGTA	ENSMUST00000222617
CCCATGTCTTGTGCCCAGGAGAGCGGGATGGACCGTCACCCTGCAGCCTG	ENSMUST00000221613
                                                  	ENSMUST00000222250
                                                  
                                                  
                                                  
                                                  
                                                  
TGCTTCTGCTAGGATCAATGTGTAGATGCCATTCTTGTAGCTCTTGCCTG	ENSMUST00000171737
GCTCTTGCCTGCAAGTTTAGCTTGTGTTAAGGCATTTGGGGGGACCATTT	ENSMUST00000222617
TGCTTCTGCTAGGATCAATGTGTAGATGCCATTCTTGTAGCTCTTGCCTG	ENSMUST00000221613
                                                  	ENSMUST00000222250
                                                  
                                                  
                                                  
                                                  
                                                  
CAAGTTTAGCTTGTGTTAAGGCATTTGGGGGGACCATTTAACTTACTGCT	ENSMUST00000171737
AACTTACTGCTAGTTTGGGATGTCTTTGTGAGAGTAGGGTTGGCACCAAT	ENSMUST00000222617
CAAGTTTAGCTTGTGTTAAGGCATTTGGGGGGACCATTTAACTTACTGCT	ENSMUST00000221613
                                                  	ENSMUST00000222250
                                                  
                                                  
                                                  
                                                  
                                                  
AGTTTGGGATGTCTTTGTGAGAGTAGGGTTGGCACCAATGCAGTATGGAA	ENSMUST00000171737
GCAGTATGGAAGGCTAGGAGATGGGGGGTCACACTTACTGTGTTCCTATG	ENSMUST00000222617
AGTTTGGGATGTCTTTGTGAGAGTAGGGTTGGCACCAATGCAGTATGGAA	ENSMUST00000221613
                                                  	ENSMUST00000222250
                                                  
                                                  
                                                  
                                                  
                                                  
GGCTAGGAGATGGGGGGTCACACTTACTGTGTTCCTATGGAAACTTTGAA	ENSMUST00000171737
GAAACTTTGAATATTTGTATTACATGGATTTTTATTCACTTTTCAGACAT	ENSMUST00000222617
GGCTAGGAGATGGGGGGTCACACTTACTGTGTTCCTATGGAAACTTTGAA	ENSMUST00000221613
                                                  	ENSMUST00000222250
                                                  
                                                  
                                                  
                                                  
                                                  
TATTTGTATTACATGGATTTTTATTCACTTTTCAGACATGATACTAACGT	ENSMUST00000171737
GATACTAACGTGTGCCCCTCAGCTGCTGAGCAAGCGTTTGTAGCTTGTAC	ENSMUST00000222617
TATTTGTATTACATGGATTTTTATTCACTTTTCAGACATGATACTAACGT	ENSMUST00000221613
                                                  	ENSMUST00000222250
                                                  
                                                  
                                                  
                                                  
                                                  
GTGCCCCTCAGCTGCTGAGCAAGCGTTTGTAGCTTGTACATTGGCAGAAT	ENSMUST00000171737
ATTGGCAGAATGGGCCAGAAGCTTATGTTGTGACCCATTGTGAAAATAAA	ENSMUST00000222617
GTGCCCCTCAGCTGCTGAGCAAGCGTTTGTAGCTTGTACATTGGCAGAAT	ENSMUST00000221613
                                                  	ENSMUST00000222250
                                                  
                                                  
                                                  
                                                  
                                                  
GGGCCAGAAGCTTATGTTGTGACCCATTGTGAAAATAAAGTATCTTGAAA	ENSMUST00000171737
GTATCTTGAAAT                                      	ENSMUST00000222617
GGGCCAGAAGCTTATGTTGTGACCCATTGTGAAAATAAAGTATCTTGAAA	ENSMUST00000221613
                                                  	ENSMUST00000222250
                                                  
                                                  
                                                  
                                                  
                                                  
TAACTGGG                                          	ENSMUST00000171737
                                                  	ENSMUST00000222617
TAACTGGGCATCAGGGAATGTTTGCAAGTATCCTTAAAGAAGGCACCAAC	ENSMUST00000221613
                                                  	ENSMUST00000222250
                                                  
                                                  
                                                  
                                                  
                                                  
                                                  	ENSMUST00000171737
                                                  	ENSMUST00000222617
ATCTGCACAGGCTGCTGTGTCATGGAGAGACCCACTGCCTGTGGATCTGA	ENSMUST00000221613
                                                  	ENSMUST00000222250
                                                  
                                                  
                                                  
                                                  
                                                  
                                                  	ENSMUST00000171737
                                                  	ENSMUST00000222617
AGGTTGGGCTAGCCCCGCATAGCACAGAGGAGAGGTGGATGGCACAAGGC	ENSMUST00000221613
                                                  	ENSMUST00000222250
                                                  
                                                  
                                                  
                                                  
                                                  
                                                  	ENSMUST00000171737
                                                  	ENSMUST00000222617
TGTGCCCTCTCTGTACAGCATCAGTCTGCTTAGCCCATCCCAAGTGTGCA	ENSMUST00000221613
                                                  	ENSMUST00000222250
                                                  
                                                  
                                                  
                                                  
                                                  
                                                  	ENSMUST00000171737
                                                  	ENSMUST00000222617
GTTGGCTGAGAACTTTGTTGCCCAGAGTCTGTTGGTGAGGAATGTCACCT	ENSMUST00000221613
                                                  	ENSMUST00000222250
                                                  
                                                  
                                                  
                                                  
                                                  
                                                  	ENSMUST00000171737
                                                  	ENSMUST00000222617
GCCTAGTGACCGGTTGGCATGGCCACTTCCTAGGGAGGTCATCTGAAGTC	ENSMUST00000221613
                                                  	ENSMUST00000222250
                                                  
                                                  
                                                  
                                                  
                                                  
                                                  	ENSMUST00000171737
                                                  	ENSMUST00000222617
CTTGCCTGCAGAAACCCTGACTGTTCCCTCAACCCTTGACTCCCAATTGC	ENSMUST00000221613
                                                  	ENSMUST00000222250
                                                  
                                                  
                                                  
                                                  
                                                  
                                                  	ENSMUST00000171737
                                                  	ENSMUST00000222617
ATCACCACCTAGTAACAGTTGGGAGTATCATACAACATCGGCAGTCAACT	ENSMUST00000221613
                                                  	ENSMUST00000222250
                                                  
                                                  
                                                  

####################
#                  #
#  ISOFORMS FASTA  #
#                  #
####################

ENSMUST00000171737	TGACGCGCCCGGCCCGCGTCCCCCGCCTCCGGCGCCGGGACCCGGGTTGGCCGCCACGGAGTCCCCGCCCCTCCCCCGCGCCTCCCGGCCGGAACCGATCGCGGCTGGTTTGAGCTGGTGCGTCTCCATGACGACGTGCTCGGCGTATAAGTAGCGGCGCGTCGCACCGTCGGGCTTTGTCAGTCCCTGCAGCCGCCACCGCCGGCCGCCCTCAGCCAGCAGCTCGGCGCCACCTCCGGTCGGCGTCTGCGGCGGGCTCGACGAGGCGGCTGACGGGGCGGCGGCGGCGGGCGGACGGACGGACGGACGGGCGCTCCTCGGGGTTTGGCGGCGGCGCCTCCATGGGTCAGGCCAGCCGGGCCACCGTGCTGTGAGTGTTTCCACCACTCCAAGAAGGCAGCATTCAGAGTTCTTGGCTAAGTCGACCTTGTGAGGAGCTGGTGATAATTTGATTCCATCTCCAGGTTCCCTGTAAGCACATCGAGAACCATGAGCAGCTTTACTAAGGACGAGTTTGACTGCCACATCCTTGATGAAGGCTTTACTGCTAAGGACATTCTGGACCAAAAAATCAATGAAGTCTCTTCCTCTGACGATAAGGATGCGTTCTATGTTGCGGACCTCGGAGACATTCTAAAGAAGCATCTGAGGTGGCTAAAAGCTCTTCCCCGCGTCACTCCCTTTTACGCAGTCAAGTGTAACGATAGCAGAGCCATAGTGAGCACCCTAGCTGCCATTGGGACAGGATTTGACTGTGCAAGCAAGACTGAAATACAGTTGGTGCAGGGGCTTGGGGTGCCTGCAGAGAGGGTTATCTATGCAAATCCTTGTAAACAAGTCTCTCAAATCAAGTATGCTGCCAGTAACGGAGTCCAGATGATGACTTTTGACAGTGAAATTGAATTGATGAAAGTCGCCAGAGCACATCCAAAGGCAAAGTTGGTTCTACGGATTGCCACTGATGATTCCAAAGCTGTCTGTCGCCTCAGTGTTAAGTTTGGTGCCACACTCAAAACCAGCAGGCTTCTCTTGGAACGGGCAAAAGAGCTAAATATTGACGTCATTGGTGTGAGCTTCCATGTGGGCAGTGGATGTACTGATCCTGAGACCTTCGTTCAGGCAGTGTCGGATGCCCGCTGTGTGTTTGACATGGCAACAGAAGTTGGTTTCAGCATGCATCTGCTTGATATTGGTGGTGGCTTTCCTGGATCTGAAGATACAAAGCTTAAATTTGAAGAGATCACCAGTGTAATCAACCCAGCTCTGGACAAGTACTTCCCATCAGACTCTGGAGTGAGAATCATAGCTGAGCCAGGCAGATACTATGTCGCATCAGCTTTCACGCTTGCAGTCAACATCATTGCCAAAAAAACCGTGTGGAAGGAGCAGCCCGGCTCTGACGATGAAGATGAGTCAAATGAACAAACCTTCATGTATTATGTGAATGATGGAGTATATGGATCATTTAACTGCATTCTTTATGATCATGCCCATGTGAAGGCCCTGCTGCAGAAGAGACCCAAGCCAGACGAGAAGTATTACTCATCCAGCATCTGGGGACCAACATGTGATGGCCTTGATCGGATCGTGGAGCGCTGTAACCTGCCTGAAATGCATGTGGGTGATTGGATGCTGTTTGAGAACATGGGTGCATACACTGTTGCTGCTGCTTCTACTTTCAATGGGTTCCAGAGGCCAAACATCTACTATGTAATGTCACGGCCAATGTGGCAACTCATGAAGCAGATCCAGAGCCATGGCTTCCCGCCGGAGGTGGAGGAGCAGGATGATGGCACGCTGCCCATGTCTTGTGCCCAGGAGAGCGGGATGGACCGTCACCCTGCAGCCTGTGCTTCTGCTAGGATCAATGTGTAGATGCCATTCTTGTAGCTCTTGCCTGCAAGTTTAGCTTGTGTTAAGGCATTTGGGGGGACCATTTAACTTACTGCTAGTTTGGGATGTCTTTGTGAGAGTAGGGTTGGCACCAATGCAGTATGGAAGGCTAGGAGATGGGGGGTCACACTTACTGTGTTCCTATGGAAACTTTGAATATTTGTATTACATGGATTTTTATTCACTTTTCAGACATGATACTAACGTGTGCCCCTCAGCTGCTGAGCAAGCGTTTGTAGCTTGTACATTGGCAGAATGGGCCAGAAGCTTATGTTGTGACCCATTGTGAAAATAAAGTATCTTGAAATAACTGGG
ENSMUST00000222617	GTCAGTCCCTGCAGCCGCCACCGCCGGCCGCCCTCAGCCAGCAGCTCGGCGCCACCTCCGGTCGGCGTCTGCGGCGGGCTCGACGAGGCGGCTGACGGGGCGGCGGCGGCGGGCGGACGGACGGACGGACGGGCGCTCCTCGGGGTTTGGCGGCGGCGCCTCCATGGGTCAGGCCAGCCGGGCCACCGTGCTGTGAGGTTCCCTGTGTAAGTATCGGTTTACTTGTGGATTTGTGCTGGAGCATTGCTACGACTTTGAGTGTGTTCCCGCTCACTTGCGGCTTCCCCTGTTTCAGAAGCACATCGAGAACCATGAGCAGCTTTACTAAGGACGAGTTTGACTGCCACATCCTTGATGAAGGCTTTACTGCTAAGGACATTCTGGACCAAAAAATCAATGAAGTCTCTTCCTCTTCAAGTGTAACGATAGCAGAGCCATAGTGAGCACCCTAGCTGCCATTGGGACAGGATTTGACTGTGCAAGCAAGACTGAAATACAGTTGGTGCAGGGGCTTGGGGTGCCTGCAGAGAGGGTTATCTATGCAAATCCTTGTAAACAAGTCTCTCAAATCAAGTATGCTGCCAGTAACGGAGTCCAGATGATGACTTTTGACAGTGAAATTGAATTGATGAAAGTCGCCAGAGCACATCCAAAGGCAAAGTTGGTTCTACGGATTGCCACTGATGATTCCAAAGCTGTCTGTCGCCTCAGTGTTAAGTTTGGTGCCACACTCAAAACCAGCAGGCTTCTCTTGGAACGGGCAAAAGAGCTAAATATTGACGTCATTGGTGTGAGCTTCCATGTGGGCAGTGGATGTACTGATCCTGAGACCTTCGTTCAGGCAGTGTCGGATGCCCGCTGTGTGTTTGACATGGCAACAGAAGTTGGTTTCAGCATGCATCTGCTTGATATTGGTGGTGGCTTTCCTGGATCTGAAGATACAAAGCTTAAATTTGAAGAGATCACCAGTGTAATCAACCCAGCTCTGGACAAGTACTTCCCATCAGACTCTGGAGTGAGAATCATAGCTGAGCCAGGCAGATACTATGTCGCATCAGCTTTCACGCTTGCAGTCAACATCATTGCCAAAAAAACCGTGTGGAAGGAGCAGCCCGGCTCTGACGATGAAGATGAGTCAAATGAACAAACCTTCATGTATTATGTGAATGATGGAGTATATGGATCATTTAACTGCATTCTTTATGATCATGCCCATGTGAAGGCCCTGCTGCAGAAGAGACCCAAGCCAGACGAGAAGTATTACTCATCCAGCATCTGGGGACCAACATGTGATGGCCTTGATCGGATCGTGGAGCGCTGTAACCTGCCTGAAATGCATGTGGGTGATTGGATGCTGTTTGAGAACATGGGTGCATACACTGTTGCTGCTGCTTCTACTTTCAATGGGTTCCAGAGGCCAAACATCTACTATGTAATGTCACGGCCAATGTGGTGAGTGGAGGAGCAGGATGATGGCACGCTGCCCATGTCTTGTGCCCAGGAGAGCGGGATGGACCGTCACCCTGCAGCCTGTGCTTCTGCTAGGATCAATGTGTAGATGCCATTCTTGTAGCTCTTGCCTGCAAGTTTAGCTTGTGTTAAGGCATTTGGGGGGACCATTTAACTTACTGCTAGTTTGGGATGTCTTTGTGAGAGTAGGGTTGGCACCAATGCAGTATGGAAGGCTAGGAGATGGGGGGTCACACTTACTGTGTTCCTATGGAAACTTTGAATATTTGTATTACATGGATTTTTATTCACTTTTCAGACATGATACTAACGTGTGCCCCTCAGCTGCTGAGCAAGCGTTTGTAGCTTGTACATTGGCAGAATGGGCCAGAAGCTTATGTTGTGACCCATTGTGAAAATAAAGTATCTTGAAAT
ENSMUST00000221613	GAGGTGGCTAAAAGCTCTTCCCCGCGTCACTCCCTTTTACGCAGTCAAGTGTAACGATAGCAGAGCCATAGTGAGCACCCTAGCTGCCATTGGGACAGGATTTGACTGTGCAAGCAAGACTGAAATACAGTTGGTGCAGGGGCTTGGGGTGCCTGCAGAGAGGGTTATCTATGCAAATCCTTGTAAACAAGTCTCTCAAATCAAGTATGCTGCCAGTAACGGAGTCCAGATGATGACTTTTGACAGTGAAATTGAATTGATGAAAGTCGCCAGAGCACATCCAAAGGCAAAGTTGGTTCTACGGATTGCCACTGATGATTCCAAAGCTGTCTGTCGCCTCAGTGTTAAGTTTGGTGCCACACTCAAAACCAGCAGGCTTCTCTTGGAACGGGCAAAAGAGCTAAATATTGACGTCATTGGTGTGAGCTTCCATGTGGGCAGTGGATGTACTGATCCTGAGACCTTCGTTCAGGCAGTGTCGGATGCCCGCTGTGTGTTTGACATGGCAGTGAGTACACGGGACTTACCTGCTGGGTCATGTCCTGTTCCTTACACACTGCATAACATGGCTGCTCCCTTCTCTCCCTCTTAGATCACCAGTGTAATCAACCCAGCTCTGGACAAGTACTTCCCATCAGACTCTGGAGTGAGAATCATAGCTGAGCCAGGCAGATACTATGTCGCATCAGCTTTCACGCTTGCAGTCAACATCATTGCCAAAAAAACCGTGTGGAAGGAGCAGCCCGGCTCTGACGATGAAGATGAGTCAAATGAACAAACCTTCATGTATTATGTGAATGATGGAGTATATGGATCATTTAACTGCATTCTTTATGATCATGCCCATGTGAAGGCCCTGCTGCAGAAGAGACCCAAGCCAGACGAGAAGTATTACTCATCCAGCATCTGGGGACCAACATGTGATGGCCTTGATCGGATCGTGGAGCGCTGTAACCTGCCTGAAATGCATGTGGGTGATTGGATGCTGTTTGAGAACATGGGTGCATACACTGTTGCTGCTGCTTCTACTTTCAATGGGTTCCAGAGGCCAAACATCTACTATGTAATGTCACGGCCAATGTGGCAACTCATGAAGCAGATCCAGAGCCATGGCTTCCCGCCGGAGGTGGAGGAGCAGGATGATGGCACGCTGCCCATGTCTTGTGCCCAGGAGAGCGGGATGGACCGTCACCCTGCAGCCTGTGCTTCTGCTAGGATCAATGTGTAGATGCCATTCTTGTAGCTCTTGCCTGCAAGTTTAGCTTGTGTTAAGGCATTTGGGGGGACCATTTAACTTACTGCTAGTTTGGGATGTCTTTGTGAGAGTAGGGTTGGCACCAATGCAGTATGGAAGGCTAGGAGATGGGGGGTCACACTTACTGTGTTCCTATGGAAACTTTGAATATTTGTATTACATGGATTTTTATTCACTTTTCAGACATGATACTAACGTGTGCCCCTCAGCTGCTGAGCAAGCGTTTGTAGCTTGTACATTGGCAGAATGGGCCAGAAGCTTATGTTGTGACCCATTGTGAAAATAAAGTATCTTGAAATAACTGGGCATCAGGGAATGTTTGCAAGTATCCTTAAAGAAGGCACCAACATCTGCACAGGCTGCTGTGTCATGGAGAGACCCACTGCCTGTGGATCTGAAGGTTGGGCTAGCCCCGCATAGCACAGAGGAGAGGTGGATGGCACAAGGCTGTGCCCTCTCTGTACAGCATCAGTCTGCTTAGCCCATCCCAAGTGTGCAGTTGGCTGAGAACTTTGTTGCCCAGAGTCTGTTGGTGAGGAATGTCACCTGCCTAGTGACCGGTTGGCATGGCCACTTCCTAGGGAGGTCATCTGAAGTCCTTGCCTGCAGAAACCCTGACTGTTCCCTCAACCCTTGACTCCCAATTGCATCACCACCTAGTAACAGTTGGGAGTATCATACAACATCGGCAGTCAACTTCCTGTAATAAATTCAACAACAGCAACTA
ENSMUST00000222250	ACTTCCCATCAGACTCTGGAGTGAGAATCATAGCTGAGCCAGGCAGATACTATGTCGCATCAGCTTTCACGCTTGCAGTCAACATCATTGCCAAAAAAACCGTGTGGAAGGAGCAGCCCGGCTCTGACGGTATGTGGTGGCAGGGTGAGTCATGTAGGGTAACTGGAAGTTGATATGCTGGGTGGTAATTAGGGTGATCTGTTTTTCTAGATGAAGATGAGTCAAATGAACAAACCTTCATGTATTATGTGAATGATGGAGTATATGGATCATTTAACTGCATTCTTTATGATCATGCCCATGTGAAGGCCCTGCTGCAGAAGAGACCCAAGCCAGACGAGAAGTATTACTCATCCAGCATCTGGGGACCAACATGTGATGGCCTTGATCGGATCGTGGAGCGCTGTAACCTGCCTGAAATGCATGTGGGTGATTGGATGCTGTTTGAGAACATGGGTGCATACACTGTTGCTGCTGCTTCTACTTTCAATGGGTTCCAGAGGCCAAACATCTACTATGTAATGTCACGGCCAATGTG

##################
#                #
#  PRIMER3 DATA  #
#                #
##################

PRIMER_LEFT_2_SEQUENCE=TGCAGAAGAGACCCAAGCCA
PRIMER_RIGHT_2_SEQUENCE=TGTTTGGCCTCTGGAACCCA
PRIMER_LEFT_2=1507,20
PRIMER_RIGHT_2=1701,20
PRIMER_LEFT_2_TM=61.941
PRIMER_RIGHT_2_TM=62.179
PRIMER_LEFT_2_GC_PERCENT=55.000
PRIMER_RIGHT_2_GC_PERCENT=55.000
PRIMER_LEFT_2_SELF_ANY_TH=0.00
PRIMER_RIGHT_2_SELF_ANY_TH=3.51
PRIMER_RIGHT_2_SELF_ANY_STUCT=Tm: 3.5&deg;C  dG: -5671 cal/mol  dH: -45800 cal/mol  dS: -129 cal/mol*K
      5' TGTTTGGCCTCTGGAACCCA 3'
              ||||
3' ACCCAAGGTCTCCGGTTTGT 5'

PRIMER_LEFT_2_SELF_END_TH=0.00
PRIMER_RIGHT_2_SELF_END_TH=0.00
PRIMER_LEFT_2_HAIRPIN_TH=0.00
PRIMER_RIGHT_2_HAIRPIN_TH=0.00
PRIMER_LEFT_2_END_STABILITY=4.7500
PRIMER_RIGHT_2_END_STABILITY=4.5100
PRIMER_PAIR_2_COMPL_ANY_TH=6.61
PRIMER_PAIR_2_COMPL_ANY_STUCT=Tm: 6.6&deg;C  dG: -3829 cal/mol  dH: -68000 cal/mol  dS: -207 cal/mol*K
  5' TGCAGAAGAGACCCAAGCCA 3'
           ||||  |||| |
3' ACCCAAGGTCTCC-GGTTTGT 5'

PRIMER_PAIR_2_COMPL_END_TH=0.00
PRIMER_PAIR_2_PRODUCT_SIZE=195
PRIMER_PAIR_2_PRODUCT_TM=86.7

~~~~~~~~~~~~~~~~~~~~~~~~~~~~~~~~~~~~~~~~~~~~~~~~~~

########################
#                      #
#  ENSMUSG00000011179  #
#                      #
######################## 


 primers FOR/REV TGCAGAAGAGACCCAAGCCA TGTTTGGCCTCTGGAACCCA 
 designed on isoform: ENSMUST00000171737 
 overlapped sj(s): 10 
 most expressed isoform(s): ENSMUST00000222250 
 PrimerSearch mismatch: 0% 
 Isoform expression threshold: 50% 


########################
#                      #
#  KALLISTO ESTIMATES  #
#                      #
########################

ENSMUST00000171737	0
ENSMUST00000222617	0
ENSMUST00000221701	0
ENSMUST00000220947	0
ENSMUST00000221613	0
ENSMUST00000220849	0
ENSMUST00000221354	0
ENSMUST00000222250	1e+06

#####################################
#                                   #
#  MATCHED ISOFORMS MULTIALIGNMENT  #
#                                   #
#####################################

                                                  
                                                  
TGACGCGCCCGGCCCGCGTCCCCCGCCTCCGGCGCCGGGACCCGGGTTGG	ENSMUST00000171737
                                                  	ENSMUST00000222617
                                                  	ENSMUST00000221613
                                                  	ENSMUST00000222250
                                                  
                                                  
                                                  
                                                  
                                                  
CCGCCACGGAGTCCCCGCCCCTCCCCCGCGCCTCCCGGCCGGAACCGATC	ENSMUST00000171737
                                                  	ENSMUST00000222617
                                                  	ENSMUST00000221613
                                                  	ENSMUST00000222250
                                                  
                                                  
                                                  
                                                  
                                                  
GCGGCTGGTTTGAGCTGGTGCGTCTCCATGACGACGTGCTCGGCGTATAA	ENSMUST00000171737
                                                  	ENSMUST00000222617
                                                  	ENSMUST00000221613
                                                  	ENSMUST00000222250
                                                  
                                                  
                                                  
                                                  
                                                  
GTAGCGGCGCGTCGCACCGTCGGGCTTTGTCAGTCCCTGCAGCCGCCACC	ENSMUST00000171737
                                                  	ENSMUST00000222617
                                                  	ENSMUST00000221613
                                                  	ENSMUST00000222250
                                                  
                                                  
                                                  
                                                  
                                                  
GCCGGCCGCCCTCAGCCAGCAGCTCGGCGCCACCTCCGGTCGGCGTCTGC	ENSMUST00000171737
                                                  	ENSMUST00000222617
                                                  	ENSMUST00000221613
                                                  	ENSMUST00000222250
                                                  
                                                  
                                                  
                                                  
                                                  
GGCGGGCTCGACGAGGCGGCTGACGGGGCGGCGGCGGCGGGCGGACGGAC	ENSMUST00000171737
                            GTCAGTCCCTGCAGCCGCCACC	ENSMUST00000222617
                                                  	ENSMUST00000221613
                                                  	ENSMUST00000222250
                                                  
                                                  
                                                  
                                                  
                                                  
GGACGGACGGGCGCTCCTCGGGGTTTGGCGGCGGCGCCTCCATGGGTCAG	ENSMUST00000171737
GCCGGCCGCCCTCAGCCAGCAGCTCGGCGCCACCTCCGGTCGGCGTCTGC	ENSMUST00000222617
                                                  	ENSMUST00000221613
                                                  	ENSMUST00000222250
                                                  
                                                  
                                                  
                                                  
                                                  
GCCAGCCGGGCCACCGTGCTGTGAGTGTTTCCACCACTCCAAGAAGGCAG	ENSMUST00000171737
GGCGGGCTCGACGAGGCGGCTGACGGGGCGGCGGCGGCGGGCGGACGGAC	ENSMUST00000222617
                                                  	ENSMUST00000221613
                                                  	ENSMUST00000222250
                                                  
                                                  
                                                  
                                                  
                                                  
CATTCAGAGTTCTTGGCTAAGTCGACCTTGTGAGGAGCTGGTGATAATTT	ENSMUST00000171737
GGACGGACGGGCGCTCCTCGGGGTTTGGCGGCGGCGCCTCCATGGGTCAG	ENSMUST00000222617
                                                  	ENSMUST00000221613
                                                  	ENSMUST00000222250
                                                  
                                                  
                                                  
                                                  
                                                  
GATTCCATCTCCAGGTTCCCTGTAAGCACATCGAGAACCATGAGCAGCTT	ENSMUST00000171737
GCCAGCCGGGCCACCGTGCTGTGAGGTTCCCTGTGTAAGTATCGGTTTAC	ENSMUST00000222617
                                                  	ENSMUST00000221613
                                                  	ENSMUST00000222250
                                                  
                                                  
                                                  
                                                  
                                                  
TACTAAGGACGAGTTTGACTGCCACATCCTTGATGAAGGCTTTACTGCTA	ENSMUST00000171737
TTGTGGATTTGTGCTGGAGCATTGCTACGACTTTGAGTGTGTTCCCGCTC	ENSMUST00000222617
                                                  	ENSMUST00000221613
                                                  	ENSMUST00000222250
                                                  
                                                  
                                                  
                                                  
                                                  
AGGACATTCTGGACCAAAAAATCAATGAAGTCTCTTCCTCTGACGATAAG	ENSMUST00000171737
ACTTGCGGCTTCCCCTGTTTCAGAAGCACATCGAGAACCATGAGCAGCTT	ENSMUST00000222617
                                                  	ENSMUST00000221613
                                                  	ENSMUST00000222250
                                                  
                                                  
                                                  
                                                  
                                                  
GATGCGTTCTATGTTGCGGACCTCGGAGACATTCTAAAGAAGCATCTGAG	ENSMUST00000171737
TACTAAGGACGAGTTTGACTGCCACATCCTTGATGAAGGCTTTACTGCTA	ENSMUST00000222617
                                               GAG	ENSMUST00000221613
                                                  	ENSMUST00000222250
                                                  
                                                  
                                                  
                                                  
                                                  
GTGGCTAAAAGCTCTTCCCCGCGTCACTCCCTTTTACGCAGTCAAGTGTA	ENSMUST00000171737
AGGACATTCTGGACCAAAAAATCAATGAAGTCTCTTCCTCTTCAAGTGTA	ENSMUST00000222617
GTGGCTAAAAGCTCTTCCCCGCGTCACTCCCTTTTACGCAGTCAAGTGTA	ENSMUST00000221613
                                                  	ENSMUST00000222250
                                                  
                                                  
                                                  
                                                  
                                                  
ACGATAGCAGAGCCATAGTGAGCACCCTAGCTGCCATTGGGACAGGATTT	ENSMUST00000171737
ACGATAGCAGAGCCATAGTGAGCACCCTAGCTGCCATTGGGACAGGATTT	ENSMUST00000222617
ACGATAGCAGAGCCATAGTGAGCACCCTAGCTGCCATTGGGACAGGATTT	ENSMUST00000221613
                                                  	ENSMUST00000222250
                                                  
                                                  
                                                  
                                                  
                                                  
GACTGTGCAAGCAAGACTGAAATACAGTTGGTGCAGGGGCTTGGGGTGCC	ENSMUST00000171737
GACTGTGCAAGCAAGACTGAAATACAGTTGGTGCAGGGGCTTGGGGTGCC	ENSMUST00000222617
GACTGTGCAAGCAAGACTGAAATACAGTTGGTGCAGGGGCTTGGGGTGCC	ENSMUST00000221613
                                                  	ENSMUST00000222250
                                                  
                                                  
                                                  
                                                  
                                                  
TGCAGAGAGGGTTATCTATGCAAATCCTTGTAAACAAGTCTCTCAAATCA	ENSMUST00000171737
TGCAGAGAGGGTTATCTATGCAAATCCTTGTAAACAAGTCTCTCAAATCA	ENSMUST00000222617
TGCAGAGAGGGTTATCTATGCAAATCCTTGTAAACAAGTCTCTCAAATCA	ENSMUST00000221613
                                                  	ENSMUST00000222250
                                                  
                                                  
                                                  
                                                  
                                                  
AGTATGCTGCCAGTAACGGAGTCCAGATGATGACTTTTGACAGTGAAATT	ENSMUST00000171737
AGTATGCTGCCAGTAACGGAGTCCAGATGATGACTTTTGACAGTGAAATT	ENSMUST00000222617
AGTATGCTGCCAGTAACGGAGTCCAGATGATGACTTTTGACAGTGAAATT	ENSMUST00000221613
                                                  	ENSMUST00000222250
                                                  
                                                  
                                                  
                                                  
                                                  
GAATTGATGAAAGTCGCCAGAGCACATCCAAAGGCAAAGTTGGTTCTACG	ENSMUST00000171737
GAATTGATGAAAGTCGCCAGAGCACATCCAAAGGCAAAGTTGGTTCTACG	ENSMUST00000222617
GAATTGATGAAAGTCGCCAGAGCACATCCAAAGGCAAAGTTGGTTCTACG	ENSMUST00000221613
                                                  	ENSMUST00000222250
                                                  
                                                  
                                                  
                                                  
                                                  
GATTGCCACTGATGATTCCAAAGCTGTCTGTCGCCTCAGTGTTAAGTTTG	ENSMUST00000171737
GATTGCCACTGATGATTCCAAAGCTGTCTGTCGCCTCAGTGTTAAGTTTG	ENSMUST00000222617
GATTGCCACTGATGATTCCAAAGCTGTCTGTCGCCTCAGTGTTAAGTTTG	ENSMUST00000221613
                                                  	ENSMUST00000222250
                                                  
                                                  
                                                  
                                                  
                                                  
GTGCCACACTCAAAACCAGCAGGCTTCTCTTGGAACGGGCAAAAGAGCTA	ENSMUST00000171737
GTGCCACACTCAAAACCAGCAGGCTTCTCTTGGAACGGGCAAAAGAGCTA	ENSMUST00000222617
GTGCCACACTCAAAACCAGCAGGCTTCTCTTGGAACGGGCAAAAGAGCTA	ENSMUST00000221613
                                                  	ENSMUST00000222250
                                                  
                                                  
                                                  
                                                  
                                                  
AATATTGACGTCATTGGTGTGAGCTTCCATGTGGGCAGTGGATGTACTGA	ENSMUST00000171737
AATATTGACGTCATTGGTGTGAGCTTCCATGTGGGCAGTGGATGTACTGA	ENSMUST00000222617
AATATTGACGTCATTGGTGTGAGCTTCCATGTGGGCAGTGGATGTACTGA	ENSMUST00000221613
                                                  	ENSMUST00000222250
                                                  
                                                  
                                                  
                                                  
                                                  
TCCTGAGACCTTCGTTCAGGCAGTGTCGGATGCCCGCTGTGTGTTTGACA	ENSMUST00000171737
TCCTGAGACCTTCGTTCAGGCAGTGTCGGATGCCCGCTGTGTGTTTGACA	ENSMUST00000222617
TCCTGAGACCTTCGTTCAGGCAGTGTCGGATGCCCGCTGTGTGTTTGACA	ENSMUST00000221613
                                                  	ENSMUST00000222250
                                                  
                                                  
                                                  
                                                  
                                                  
TGGCAACAGAAGTTGGTTTCAGCATGCATCTGCTTGATATTGGTGGTGGC	ENSMUST00000171737
TGGCAACAGAAGTTGGTTTCAGCATGCATCTGCTTGATATTGGTGGTGGC	ENSMUST00000222617
TGGCAGTGAGTACACGGGACTTACCTGCTGGGTCATGTCCTGTTCCTTAC	ENSMUST00000221613
                                          ACTTCCCA	ENSMUST00000222250
                                                  
                                                  
                                                  
                                                  
                                                  
TTTCCTGGATCTGAAGATACAAAGCTTAAATTTGAAGAGATCACCAGTGT	ENSMUST00000171737
TTTCCTGGATCTGAAGATACAAAGCTTAAATTTGAAGAGATCACCAGTGT	ENSMUST00000222617
ACACTGCATAACATGGCTGCTCCCTTCTCTCCCTCTTAGATCACCAGTGT	ENSMUST00000221613
TCAGACTCTGGAGTGAGAATCATAGCTGAGCCAGGCAGATACTATGTCGC	ENSMUST00000222250
                                                  
                                                  
                                                  
                                                  
                                                  
AATCAACCCAGCTCTGGACAAGTACTTCCCATCAGACTCTGGAGTGAGAA	ENSMUST00000171737
AATCAACCCAGCTCTGGACAAGTACTTCCCATCAGACTCTGGAGTGAGAA	ENSMUST00000222617
AATCAACCCAGCTCTGGACAAGTACTTCCCATCAGACTCTGGAGTGAGAA	ENSMUST00000221613
ATCAGCTTTCACGCTTGCAGTCAACATCATTGCCAAAAAAACCGTGTGGA	ENSMUST00000222250
                                                  
                                                  
                                                  
                                                  
                                                  
TCATAGCTGAGCCAGGCAGATACTATGTCGCATCAGCTTTCACGCTTGCA	ENSMUST00000171737
TCATAGCTGAGCCAGGCAGATACTATGTCGCATCAGCTTTCACGCTTGCA	ENSMUST00000222617
TCATAGCTGAGCCAGGCAGATACTATGTCGCATCAGCTTTCACGCTTGCA	ENSMUST00000221613
AGGAGCAGCCCGGCTCTGACGGTATGTGGTGGCAGGGTGAGTCATGTAGG	ENSMUST00000222250
                                                  
                                                  
                                                  
                                                  
                                                  
GTCAACATCATTGCCAAAAAAACCGTGTGGAAGGAGCAGCCCGGCTCTGA	ENSMUST00000171737
GTCAACATCATTGCCAAAAAAACCGTGTGGAAGGAGCAGCCCGGCTCTGA	ENSMUST00000222617
GTCAACATCATTGCCAAAAAAACCGTGTGGAAGGAGCAGCCCGGCTCTGA	ENSMUST00000221613
GTAACTGGAAGTTGATATGCTGGGTGGTAATTAGGGTGATCTGTTTTTCT	ENSMUST00000222250
                                                  
                                                  
                                                  
                                                  
                                                  
CGATGAAGATGAGTCAAATGAACAAACCTTCATGTATTATGTGAATGATG	ENSMUST00000171737
CGATGAAGATGAGTCAAATGAACAAACCTTCATGTATTATGTGAATGATG	ENSMUST00000222617
CGATGAAGATGAGTCAAATGAACAAACCTTCATGTATTATGTGAATGATG	ENSMUST00000221613
AGATGAAGATGAGTCAAATGAACAAACCTTCATGTATTATGTGAATGATG	ENSMUST00000222250
                                                  
                                                  
                                                  
                                                  
                                                  
GAGTATATGGATCATTTAACTGCATTCTTTATGATCATGCCCATGTGAAG	ENSMUST00000171737
GAGTATATGGATCATTTAACTGCATTCTTTATGATCATGCCCATGTGAAG	ENSMUST00000222617
GAGTATATGGATCATTTAACTGCATTCTTTATGATCATGCCCATGTGAAG	ENSMUST00000221613
GAGTATATGGATCATTTAACTGCATTCTTTATGATCATGCCCATGTGAAG	ENSMUST00000222250
                                                  
                                                  
                                                  
       TGCAGAAGAGACCCAAGCCA                       
       >>>>>>>>>>>>>>>>>>>>                       
GCCCTGCTGCAGAAGAGACCCAAGCCAGACGAGAAGTATTACTCATCCAG	ENSMUST00000171737
GCCCTGCTGCAGAAGAGACCCAAGCCAGACGAGAAGTATTACTCATCCAG	ENSMUST00000222617
GCCCTGCTGCAGAAGAGACCCAAGCCAGACGAGAAGTATTACTCATCCAG	ENSMUST00000221613
GCCCTGCTGCAGAAGAGACCCAAGCCAGACGAGAAGTATTACTCATCCAG	ENSMUST00000222250
              ^                                   
              ^                                   
              ^                                   
                                                  
                                                  
CATCTGGGGACCAACATGTGATGGCCTTGATCGGATCGTGGAGCGCTGTA	ENSMUST00000171737
CATCTGGGGACCAACATGTGATGGCCTTGATCGGATCGTGGAGCGCTGTA	ENSMUST00000222617
CATCTGGGGACCAACATGTGATGGCCTTGATCGGATCGTGGAGCGCTGTA	ENSMUST00000221613
CATCTGGGGACCAACATGTGATGGCCTTGATCGGATCGTGGAGCGCTGTA	ENSMUST00000222250
                                                  
                                                  
                                                  
                                                  
                                                  
ACCTGCCTGAAATGCATGTGGGTGATTGGATGCTGTTTGAGAACATGGGT	ENSMUST00000171737
ACCTGCCTGAAATGCATGTGGGTGATTGGATGCTGTTTGAGAACATGGGT	ENSMUST00000222617
ACCTGCCTGAAATGCATGTGGGTGATTGGATGCTGTTTGAGAACATGGGT	ENSMUST00000221613
ACCTGCCTGAAATGCATGTGGGTGATTGGATGCTGTTTGAGAACATGGGT	ENSMUST00000222250
                                                  
                                                  
                                                  
                                TGGGTTCCAGAGGCCAAA
                                <<<<<<<<<<<<<<<<<<
GCATACACTGTTGCTGCTGCTTCTACTTTCAATGGGTTCCAGAGGCCAAA	ENSMUST00000171737
GCATACACTGTTGCTGCTGCTTCTACTTTCAATGGGTTCCAGAGGCCAAA	ENSMUST00000222617
GCATACACTGTTGCTGCTGCTTCTACTTTCAATGGGTTCCAGAGGCCAAA	ENSMUST00000221613
GCATACACTGTTGCTGCTGCTTCTACTTTCAATGGGTTCCAGAGGCCAAA	ENSMUST00000222250
                                                  
                                                  
                                                  
CA                                                
<<                                                
CATCTACTATGTAATGTCACGGCCAATGTGGCAACTCATGAAGCAGATCC	ENSMUST00000171737
CATCTACTATGTAATGTCACGGCCAATGTGGTGAGTGGAGGAGCAGGATG	ENSMUST00000222617
CATCTACTATGTAATGTCACGGCCAATGTGGCAACTCATGAAGCAGATCC	ENSMUST00000221613
CATCTACTATGTAATGTCACGGCCAATGTG                    	ENSMUST00000222250
                                                  
                                                  
                                                  
                                                  
                                                  
AGAGCCATGGCTTCCCGCCGGAGGTGGAGGAGCAGGATGATGGCACGCTG	ENSMUST00000171737
ATGGCACGCTGCCCATGTCTTGTGCCCAGGAGAGCGGGATGGACCGTCAC	ENSMUST00000222617
AGAGCCATGGCTTCCCGCCGGAGGTGGAGGAGCAGGATGATGGCACGCTG	ENSMUST00000221613
                                                  	ENSMUST00000222250
                                                  
                                                  
                                                  
                                                  
                                                  
CCCATGTCTTGTGCCCAGGAGAGCGGGATGGACCGTCACCCTGCAGCCTG	ENSMUST00000171737
CCTGCAGCCTGTGCTTCTGCTAGGATCAATGTGTAGATGCCATTCTTGTA	ENSMUST00000222617
CCCATGTCTTGTGCCCAGGAGAGCGGGATGGACCGTCACCCTGCAGCCTG	ENSMUST00000221613
                                                  	ENSMUST00000222250
                                                  
                                                  
                                                  
                                                  
                                                  
TGCTTCTGCTAGGATCAATGTGTAGATGCCATTCTTGTAGCTCTTGCCTG	ENSMUST00000171737
GCTCTTGCCTGCAAGTTTAGCTTGTGTTAAGGCATTTGGGGGGACCATTT	ENSMUST00000222617
TGCTTCTGCTAGGATCAATGTGTAGATGCCATTCTTGTAGCTCTTGCCTG	ENSMUST00000221613
                                                  	ENSMUST00000222250
                                                  
                                                  
                                                  
                                                  
                                                  
CAAGTTTAGCTTGTGTTAAGGCATTTGGGGGGACCATTTAACTTACTGCT	ENSMUST00000171737
AACTTACTGCTAGTTTGGGATGTCTTTGTGAGAGTAGGGTTGGCACCAAT	ENSMUST00000222617
CAAGTTTAGCTTGTGTTAAGGCATTTGGGGGGACCATTTAACTTACTGCT	ENSMUST00000221613
                                                  	ENSMUST00000222250
                                                  
                                                  
                                                  
                                                  
                                                  
AGTTTGGGATGTCTTTGTGAGAGTAGGGTTGGCACCAATGCAGTATGGAA	ENSMUST00000171737
GCAGTATGGAAGGCTAGGAGATGGGGGGTCACACTTACTGTGTTCCTATG	ENSMUST00000222617
AGTTTGGGATGTCTTTGTGAGAGTAGGGTTGGCACCAATGCAGTATGGAA	ENSMUST00000221613
                                                  	ENSMUST00000222250
                                                  
                                                  
                                                  
                                                  
                                                  
GGCTAGGAGATGGGGGGTCACACTTACTGTGTTCCTATGGAAACTTTGAA	ENSMUST00000171737
GAAACTTTGAATATTTGTATTACATGGATTTTTATTCACTTTTCAGACAT	ENSMUST00000222617
GGCTAGGAGATGGGGGGTCACACTTACTGTGTTCCTATGGAAACTTTGAA	ENSMUST00000221613
                                                  	ENSMUST00000222250
                                                  
                                                  
                                                  
                                                  
                                                  
TATTTGTATTACATGGATTTTTATTCACTTTTCAGACATGATACTAACGT	ENSMUST00000171737
GATACTAACGTGTGCCCCTCAGCTGCTGAGCAAGCGTTTGTAGCTTGTAC	ENSMUST00000222617
TATTTGTATTACATGGATTTTTATTCACTTTTCAGACATGATACTAACGT	ENSMUST00000221613
                                                  	ENSMUST00000222250
                                                  
                                                  
                                                  
                                                  
                                                  
GTGCCCCTCAGCTGCTGAGCAAGCGTTTGTAGCTTGTACATTGGCAGAAT	ENSMUST00000171737
ATTGGCAGAATGGGCCAGAAGCTTATGTTGTGACCCATTGTGAAAATAAA	ENSMUST00000222617
GTGCCCCTCAGCTGCTGAGCAAGCGTTTGTAGCTTGTACATTGGCAGAAT	ENSMUST00000221613
                                                  	ENSMUST00000222250
                                                  
                                                  
                                                  
                                                  
                                                  
GGGCCAGAAGCTTATGTTGTGACCCATTGTGAAAATAAAGTATCTTGAAA	ENSMUST00000171737
GTATCTTGAAAT                                      	ENSMUST00000222617
GGGCCAGAAGCTTATGTTGTGACCCATTGTGAAAATAAAGTATCTTGAAA	ENSMUST00000221613
                                                  	ENSMUST00000222250
                                                  
                                                  
                                                  
                                                  
                                                  
TAACTGGG                                          	ENSMUST00000171737
                                                  	ENSMUST00000222617
TAACTGGGCATCAGGGAATGTTTGCAAGTATCCTTAAAGAAGGCACCAAC	ENSMUST00000221613
                                                  	ENSMUST00000222250
                                                  
                                                  
                                                  
                                                  
                                                  
                                                  	ENSMUST00000171737
                                                  	ENSMUST00000222617
ATCTGCACAGGCTGCTGTGTCATGGAGAGACCCACTGCCTGTGGATCTGA	ENSMUST00000221613
                                                  	ENSMUST00000222250
                                                  
                                                  
                                                  
                                                  
                                                  
                                                  	ENSMUST00000171737
                                                  	ENSMUST00000222617
AGGTTGGGCTAGCCCCGCATAGCACAGAGGAGAGGTGGATGGCACAAGGC	ENSMUST00000221613
                                                  	ENSMUST00000222250
                                                  
                                                  
                                                  
                                                  
                                                  
                                                  	ENSMUST00000171737
                                                  	ENSMUST00000222617
TGTGCCCTCTCTGTACAGCATCAGTCTGCTTAGCCCATCCCAAGTGTGCA	ENSMUST00000221613
                                                  	ENSMUST00000222250
                                                  
                                                  
                                                  
                                                  
                                                  
                                                  	ENSMUST00000171737
                                                  	ENSMUST00000222617
GTTGGCTGAGAACTTTGTTGCCCAGAGTCTGTTGGTGAGGAATGTCACCT	ENSMUST00000221613
                                                  	ENSMUST00000222250
                                                  
                                                  
                                                  
                                                  
                                                  
                                                  	ENSMUST00000171737
                                                  	ENSMUST00000222617
GCCTAGTGACCGGTTGGCATGGCCACTTCCTAGGGAGGTCATCTGAAGTC	ENSMUST00000221613
                                                  	ENSMUST00000222250
                                                  
                                                  
                                                  
                                                  
                                                  
                                                  	ENSMUST00000171737
                                                  	ENSMUST00000222617
CTTGCCTGCAGAAACCCTGACTGTTCCCTCAACCCTTGACTCCCAATTGC	ENSMUST00000221613
                                                  	ENSMUST00000222250
                                                  
                                                  
                                                  
                                                  
                                                  
                                                  	ENSMUST00000171737
                                                  	ENSMUST00000222617
ATCACCACCTAGTAACAGTTGGGAGTATCATACAACATCGGCAGTCAACT	ENSMUST00000221613
                                                  	ENSMUST00000222250
                                                  
                                                  
                                                  

####################
#                  #
#  ISOFORMS FASTA  #
#                  #
####################

ENSMUST00000171737	TGACGCGCCCGGCCCGCGTCCCCCGCCTCCGGCGCCGGGACCCGGGTTGGCCGCCACGGAGTCCCCGCCCCTCCCCCGCGCCTCCCGGCCGGAACCGATCGCGGCTGGTTTGAGCTGGTGCGTCTCCATGACGACGTGCTCGGCGTATAAGTAGCGGCGCGTCGCACCGTCGGGCTTTGTCAGTCCCTGCAGCCGCCACCGCCGGCCGCCCTCAGCCAGCAGCTCGGCGCCACCTCCGGTCGGCGTCTGCGGCGGGCTCGACGAGGCGGCTGACGGGGCGGCGGCGGCGGGCGGACGGACGGACGGACGGGCGCTCCTCGGGGTTTGGCGGCGGCGCCTCCATGGGTCAGGCCAGCCGGGCCACCGTGCTGTGAGTGTTTCCACCACTCCAAGAAGGCAGCATTCAGAGTTCTTGGCTAAGTCGACCTTGTGAGGAGCTGGTGATAATTTGATTCCATCTCCAGGTTCCCTGTAAGCACATCGAGAACCATGAGCAGCTTTACTAAGGACGAGTTTGACTGCCACATCCTTGATGAAGGCTTTACTGCTAAGGACATTCTGGACCAAAAAATCAATGAAGTCTCTTCCTCTGACGATAAGGATGCGTTCTATGTTGCGGACCTCGGAGACATTCTAAAGAAGCATCTGAGGTGGCTAAAAGCTCTTCCCCGCGTCACTCCCTTTTACGCAGTCAAGTGTAACGATAGCAGAGCCATAGTGAGCACCCTAGCTGCCATTGGGACAGGATTTGACTGTGCAAGCAAGACTGAAATACAGTTGGTGCAGGGGCTTGGGGTGCCTGCAGAGAGGGTTATCTATGCAAATCCTTGTAAACAAGTCTCTCAAATCAAGTATGCTGCCAGTAACGGAGTCCAGATGATGACTTTTGACAGTGAAATTGAATTGATGAAAGTCGCCAGAGCACATCCAAAGGCAAAGTTGGTTCTACGGATTGCCACTGATGATTCCAAAGCTGTCTGTCGCCTCAGTGTTAAGTTTGGTGCCACACTCAAAACCAGCAGGCTTCTCTTGGAACGGGCAAAAGAGCTAAATATTGACGTCATTGGTGTGAGCTTCCATGTGGGCAGTGGATGTACTGATCCTGAGACCTTCGTTCAGGCAGTGTCGGATGCCCGCTGTGTGTTTGACATGGCAACAGAAGTTGGTTTCAGCATGCATCTGCTTGATATTGGTGGTGGCTTTCCTGGATCTGAAGATACAAAGCTTAAATTTGAAGAGATCACCAGTGTAATCAACCCAGCTCTGGACAAGTACTTCCCATCAGACTCTGGAGTGAGAATCATAGCTGAGCCAGGCAGATACTATGTCGCATCAGCTTTCACGCTTGCAGTCAACATCATTGCCAAAAAAACCGTGTGGAAGGAGCAGCCCGGCTCTGACGATGAAGATGAGTCAAATGAACAAACCTTCATGTATTATGTGAATGATGGAGTATATGGATCATTTAACTGCATTCTTTATGATCATGCCCATGTGAAGGCCCTGCTGCAGAAGAGACCCAAGCCAGACGAGAAGTATTACTCATCCAGCATCTGGGGACCAACATGTGATGGCCTTGATCGGATCGTGGAGCGCTGTAACCTGCCTGAAATGCATGTGGGTGATTGGATGCTGTTTGAGAACATGGGTGCATACACTGTTGCTGCTGCTTCTACTTTCAATGGGTTCCAGAGGCCAAACATCTACTATGTAATGTCACGGCCAATGTGGCAACTCATGAAGCAGATCCAGAGCCATGGCTTCCCGCCGGAGGTGGAGGAGCAGGATGATGGCACGCTGCCCATGTCTTGTGCCCAGGAGAGCGGGATGGACCGTCACCCTGCAGCCTGTGCTTCTGCTAGGATCAATGTGTAGATGCCATTCTTGTAGCTCTTGCCTGCAAGTTTAGCTTGTGTTAAGGCATTTGGGGGGACCATTTAACTTACTGCTAGTTTGGGATGTCTTTGTGAGAGTAGGGTTGGCACCAATGCAGTATGGAAGGCTAGGAGATGGGGGGTCACACTTACTGTGTTCCTATGGAAACTTTGAATATTTGTATTACATGGATTTTTATTCACTTTTCAGACATGATACTAACGTGTGCCCCTCAGCTGCTGAGCAAGCGTTTGTAGCTTGTACATTGGCAGAATGGGCCAGAAGCTTATGTTGTGACCCATTGTGAAAATAAAGTATCTTGAAATAACTGGG
ENSMUST00000222617	GTCAGTCCCTGCAGCCGCCACCGCCGGCCGCCCTCAGCCAGCAGCTCGGCGCCACCTCCGGTCGGCGTCTGCGGCGGGCTCGACGAGGCGGCTGACGGGGCGGCGGCGGCGGGCGGACGGACGGACGGACGGGCGCTCCTCGGGGTTTGGCGGCGGCGCCTCCATGGGTCAGGCCAGCCGGGCCACCGTGCTGTGAGGTTCCCTGTGTAAGTATCGGTTTACTTGTGGATTTGTGCTGGAGCATTGCTACGACTTTGAGTGTGTTCCCGCTCACTTGCGGCTTCCCCTGTTTCAGAAGCACATCGAGAACCATGAGCAGCTTTACTAAGGACGAGTTTGACTGCCACATCCTTGATGAAGGCTTTACTGCTAAGGACATTCTGGACCAAAAAATCAATGAAGTCTCTTCCTCTTCAAGTGTAACGATAGCAGAGCCATAGTGAGCACCCTAGCTGCCATTGGGACAGGATTTGACTGTGCAAGCAAGACTGAAATACAGTTGGTGCAGGGGCTTGGGGTGCCTGCAGAGAGGGTTATCTATGCAAATCCTTGTAAACAAGTCTCTCAAATCAAGTATGCTGCCAGTAACGGAGTCCAGATGATGACTTTTGACAGTGAAATTGAATTGATGAAAGTCGCCAGAGCACATCCAAAGGCAAAGTTGGTTCTACGGATTGCCACTGATGATTCCAAAGCTGTCTGTCGCCTCAGTGTTAAGTTTGGTGCCACACTCAAAACCAGCAGGCTTCTCTTGGAACGGGCAAAAGAGCTAAATATTGACGTCATTGGTGTGAGCTTCCATGTGGGCAGTGGATGTACTGATCCTGAGACCTTCGTTCAGGCAGTGTCGGATGCCCGCTGTGTGTTTGACATGGCAACAGAAGTTGGTTTCAGCATGCATCTGCTTGATATTGGTGGTGGCTTTCCTGGATCTGAAGATACAAAGCTTAAATTTGAAGAGATCACCAGTGTAATCAACCCAGCTCTGGACAAGTACTTCCCATCAGACTCTGGAGTGAGAATCATAGCTGAGCCAGGCAGATACTATGTCGCATCAGCTTTCACGCTTGCAGTCAACATCATTGCCAAAAAAACCGTGTGGAAGGAGCAGCCCGGCTCTGACGATGAAGATGAGTCAAATGAACAAACCTTCATGTATTATGTGAATGATGGAGTATATGGATCATTTAACTGCATTCTTTATGATCATGCCCATGTGAAGGCCCTGCTGCAGAAGAGACCCAAGCCAGACGAGAAGTATTACTCATCCAGCATCTGGGGACCAACATGTGATGGCCTTGATCGGATCGTGGAGCGCTGTAACCTGCCTGAAATGCATGTGGGTGATTGGATGCTGTTTGAGAACATGGGTGCATACACTGTTGCTGCTGCTTCTACTTTCAATGGGTTCCAGAGGCCAAACATCTACTATGTAATGTCACGGCCAATGTGGTGAGTGGAGGAGCAGGATGATGGCACGCTGCCCATGTCTTGTGCCCAGGAGAGCGGGATGGACCGTCACCCTGCAGCCTGTGCTTCTGCTAGGATCAATGTGTAGATGCCATTCTTGTAGCTCTTGCCTGCAAGTTTAGCTTGTGTTAAGGCATTTGGGGGGACCATTTAACTTACTGCTAGTTTGGGATGTCTTTGTGAGAGTAGGGTTGGCACCAATGCAGTATGGAAGGCTAGGAGATGGGGGGTCACACTTACTGTGTTCCTATGGAAACTTTGAATATTTGTATTACATGGATTTTTATTCACTTTTCAGACATGATACTAACGTGTGCCCCTCAGCTGCTGAGCAAGCGTTTGTAGCTTGTACATTGGCAGAATGGGCCAGAAGCTTATGTTGTGACCCATTGTGAAAATAAAGTATCTTGAAAT
ENSMUST00000221613	GAGGTGGCTAAAAGCTCTTCCCCGCGTCACTCCCTTTTACGCAGTCAAGTGTAACGATAGCAGAGCCATAGTGAGCACCCTAGCTGCCATTGGGACAGGATTTGACTGTGCAAGCAAGACTGAAATACAGTTGGTGCAGGGGCTTGGGGTGCCTGCAGAGAGGGTTATCTATGCAAATCCTTGTAAACAAGTCTCTCAAATCAAGTATGCTGCCAGTAACGGAGTCCAGATGATGACTTTTGACAGTGAAATTGAATTGATGAAAGTCGCCAGAGCACATCCAAAGGCAAAGTTGGTTCTACGGATTGCCACTGATGATTCCAAAGCTGTCTGTCGCCTCAGTGTTAAGTTTGGTGCCACACTCAAAACCAGCAGGCTTCTCTTGGAACGGGCAAAAGAGCTAAATATTGACGTCATTGGTGTGAGCTTCCATGTGGGCAGTGGATGTACTGATCCTGAGACCTTCGTTCAGGCAGTGTCGGATGCCCGCTGTGTGTTTGACATGGCAGTGAGTACACGGGACTTACCTGCTGGGTCATGTCCTGTTCCTTACACACTGCATAACATGGCTGCTCCCTTCTCTCCCTCTTAGATCACCAGTGTAATCAACCCAGCTCTGGACAAGTACTTCCCATCAGACTCTGGAGTGAGAATCATAGCTGAGCCAGGCAGATACTATGTCGCATCAGCTTTCACGCTTGCAGTCAACATCATTGCCAAAAAAACCGTGTGGAAGGAGCAGCCCGGCTCTGACGATGAAGATGAGTCAAATGAACAAACCTTCATGTATTATGTGAATGATGGAGTATATGGATCATTTAACTGCATTCTTTATGATCATGCCCATGTGAAGGCCCTGCTGCAGAAGAGACCCAAGCCAGACGAGAAGTATTACTCATCCAGCATCTGGGGACCAACATGTGATGGCCTTGATCGGATCGTGGAGCGCTGTAACCTGCCTGAAATGCATGTGGGTGATTGGATGCTGTTTGAGAACATGGGTGCATACACTGTTGCTGCTGCTTCTACTTTCAATGGGTTCCAGAGGCCAAACATCTACTATGTAATGTCACGGCCAATGTGGCAACTCATGAAGCAGATCCAGAGCCATGGCTTCCCGCCGGAGGTGGAGGAGCAGGATGATGGCACGCTGCCCATGTCTTGTGCCCAGGAGAGCGGGATGGACCGTCACCCTGCAGCCTGTGCTTCTGCTAGGATCAATGTGTAGATGCCATTCTTGTAGCTCTTGCCTGCAAGTTTAGCTTGTGTTAAGGCATTTGGGGGGACCATTTAACTTACTGCTAGTTTGGGATGTCTTTGTGAGAGTAGGGTTGGCACCAATGCAGTATGGAAGGCTAGGAGATGGGGGGTCACACTTACTGTGTTCCTATGGAAACTTTGAATATTTGTATTACATGGATTTTTATTCACTTTTCAGACATGATACTAACGTGTGCCCCTCAGCTGCTGAGCAAGCGTTTGTAGCTTGTACATTGGCAGAATGGGCCAGAAGCTTATGTTGTGACCCATTGTGAAAATAAAGTATCTTGAAATAACTGGGCATCAGGGAATGTTTGCAAGTATCCTTAAAGAAGGCACCAACATCTGCACAGGCTGCTGTGTCATGGAGAGACCCACTGCCTGTGGATCTGAAGGTTGGGCTAGCCCCGCATAGCACAGAGGAGAGGTGGATGGCACAAGGCTGTGCCCTCTCTGTACAGCATCAGTCTGCTTAGCCCATCCCAAGTGTGCAGTTGGCTGAGAACTTTGTTGCCCAGAGTCTGTTGGTGAGGAATGTCACCTGCCTAGTGACCGGTTGGCATGGCCACTTCCTAGGGAGGTCATCTGAAGTCCTTGCCTGCAGAAACCCTGACTGTTCCCTCAACCCTTGACTCCCAATTGCATCACCACCTAGTAACAGTTGGGAGTATCATACAACATCGGCAGTCAACTTCCTGTAATAAATTCAACAACAGCAACTA
ENSMUST00000222250	ACTTCCCATCAGACTCTGGAGTGAGAATCATAGCTGAGCCAGGCAGATACTATGTCGCATCAGCTTTCACGCTTGCAGTCAACATCATTGCCAAAAAAACCGTGTGGAAGGAGCAGCCCGGCTCTGACGGTATGTGGTGGCAGGGTGAGTCATGTAGGGTAACTGGAAGTTGATATGCTGGGTGGTAATTAGGGTGATCTGTTTTTCTAGATGAAGATGAGTCAAATGAACAAACCTTCATGTATTATGTGAATGATGGAGTATATGGATCATTTAACTGCATTCTTTATGATCATGCCCATGTGAAGGCCCTGCTGCAGAAGAGACCCAAGCCAGACGAGAAGTATTACTCATCCAGCATCTGGGGACCAACATGTGATGGCCTTGATCGGATCGTGGAGCGCTGTAACCTGCCTGAAATGCATGTGGGTGATTGGATGCTGTTTGAGAACATGGGTGCATACACTGTTGCTGCTGCTTCTACTTTCAATGGGTTCCAGAGGCCAAACATCTACTATGTAATGTCACGGCCAATGTG

##################
#                #
#  PRIMER3 DATA  #
#                #
##################

PRIMER_LEFT_2_SEQUENCE=TGCAGAAGAGACCCAAGCCA
PRIMER_RIGHT_2_SEQUENCE=TGTTTGGCCTCTGGAACCCA
PRIMER_LEFT_2=1507,20
PRIMER_RIGHT_2=1701,20
PRIMER_LEFT_2_TM=61.941
PRIMER_RIGHT_2_TM=62.179
PRIMER_LEFT_2_GC_PERCENT=55.000
PRIMER_RIGHT_2_GC_PERCENT=55.000
PRIMER_LEFT_2_SELF_ANY_TH=0.00
PRIMER_RIGHT_2_SELF_ANY_TH=3.51
PRIMER_RIGHT_2_SELF_ANY_STUCT=Tm: 3.5&deg;C  dG: -5671 cal/mol  dH: -45800 cal/mol  dS: -129 cal/mol*K
      5' TGTTTGGCCTCTGGAACCCA 3'
              ||||
3' ACCCAAGGTCTCCGGTTTGT 5'

PRIMER_LEFT_2_SELF_END_TH=0.00
PRIMER_RIGHT_2_SELF_END_TH=0.00
PRIMER_LEFT_2_HAIRPIN_TH=0.00
PRIMER_RIGHT_2_HAIRPIN_TH=0.00
PRIMER_LEFT_2_END_STABILITY=4.7500
PRIMER_RIGHT_2_END_STABILITY=4.5100
PRIMER_PAIR_2_COMPL_ANY_TH=6.61
PRIMER_PAIR_2_COMPL_ANY_STUCT=Tm: 6.6&deg;C  dG: -3829 cal/mol  dH: -68000 cal/mol  dS: -207 cal/mol*K
  5' TGCAGAAGAGACCCAAGCCA 3'
           ||||  |||| |
3' ACCCAAGGTCTCC-GGTTTGT 5'

PRIMER_PAIR_2_COMPL_END_TH=0.00
PRIMER_PAIR_2_PRODUCT_SIZE=195
PRIMER_PAIR_2_PRODUCT_TM=86.7

~~~~~~~~~~~~~~~~~~~~~~~~~~~~~~~~~~~~~~~~~~~~~~~~~~

########################
#                      #
#  ENSMUSG00000011179  #
#                      #
######################## 


 primers FOR/REV TGCAGAAGAGACCCAAGCCA TGTTTGGCCTCTGGAACCCA 
 designed on isoform: ENSMUST00000171737 
 overlapped sj(s): 10 
 most expressed isoform(s): ENSMUST00000222250 
 PrimerSearch mismatch: 0% 
 Isoform expression threshold: 50% 


########################
#                      #
#  KALLISTO ESTIMATES  #
#                      #
########################

ENSMUST00000171737	0
ENSMUST00000222617	0
ENSMUST00000221701	0
ENSMUST00000220947	0
ENSMUST00000221613	0
ENSMUST00000220849	0
ENSMUST00000221354	0
ENSMUST00000222250	1e+06

#####################################
#                                   #
#  MATCHED ISOFORMS MULTIALIGNMENT  #
#                                   #
#####################################

                                                  
                                                  
TGACGCGCCCGGCCCGCGTCCCCCGCCTCCGGCGCCGGGACCCGGGTTGG	ENSMUST00000171737
                                                  	ENSMUST00000222617
                                                  	ENSMUST00000221613
                                                  	ENSMUST00000222250
                                                  
                                                  
                                                  
                                                  
                                                  
CCGCCACGGAGTCCCCGCCCCTCCCCCGCGCCTCCCGGCCGGAACCGATC	ENSMUST00000171737
                                                  	ENSMUST00000222617
                                                  	ENSMUST00000221613
                                                  	ENSMUST00000222250
                                                  
                                                  
                                                  
                                                  
                                                  
GCGGCTGGTTTGAGCTGGTGCGTCTCCATGACGACGTGCTCGGCGTATAA	ENSMUST00000171737
                                                  	ENSMUST00000222617
                                                  	ENSMUST00000221613
                                                  	ENSMUST00000222250
                                                  
                                                  
                                                  
                                                  
                                                  
GTAGCGGCGCGTCGCACCGTCGGGCTTTGTCAGTCCCTGCAGCCGCCACC	ENSMUST00000171737
                                                  	ENSMUST00000222617
                                                  	ENSMUST00000221613
                                                  	ENSMUST00000222250
                                                  
                                                  
                                                  
                                                  
                                                  
GCCGGCCGCCCTCAGCCAGCAGCTCGGCGCCACCTCCGGTCGGCGTCTGC	ENSMUST00000171737
                                                  	ENSMUST00000222617
                                                  	ENSMUST00000221613
                                                  	ENSMUST00000222250
                                                  
                                                  
                                                  
                                                  
                                                  
GGCGGGCTCGACGAGGCGGCTGACGGGGCGGCGGCGGCGGGCGGACGGAC	ENSMUST00000171737
                            GTCAGTCCCTGCAGCCGCCACC	ENSMUST00000222617
                                                  	ENSMUST00000221613
                                                  	ENSMUST00000222250
                                                  
                                                  
                                                  
                                                  
                                                  
GGACGGACGGGCGCTCCTCGGGGTTTGGCGGCGGCGCCTCCATGGGTCAG	ENSMUST00000171737
GCCGGCCGCCCTCAGCCAGCAGCTCGGCGCCACCTCCGGTCGGCGTCTGC	ENSMUST00000222617
                                                  	ENSMUST00000221613
                                                  	ENSMUST00000222250
                                                  
                                                  
                                                  
                                                  
                                                  
GCCAGCCGGGCCACCGTGCTGTGAGTGTTTCCACCACTCCAAGAAGGCAG	ENSMUST00000171737
GGCGGGCTCGACGAGGCGGCTGACGGGGCGGCGGCGGCGGGCGGACGGAC	ENSMUST00000222617
                                                  	ENSMUST00000221613
                                                  	ENSMUST00000222250
                                                  
                                                  
                                                  
                                                  
                                                  
CATTCAGAGTTCTTGGCTAAGTCGACCTTGTGAGGAGCTGGTGATAATTT	ENSMUST00000171737
GGACGGACGGGCGCTCCTCGGGGTTTGGCGGCGGCGCCTCCATGGGTCAG	ENSMUST00000222617
                                                  	ENSMUST00000221613
                                                  	ENSMUST00000222250
                                                  
                                                  
                                                  
                                                  
                                                  
GATTCCATCTCCAGGTTCCCTGTAAGCACATCGAGAACCATGAGCAGCTT	ENSMUST00000171737
GCCAGCCGGGCCACCGTGCTGTGAGGTTCCCTGTGTAAGTATCGGTTTAC	ENSMUST00000222617
                                                  	ENSMUST00000221613
                                                  	ENSMUST00000222250
                                                  
                                                  
                                                  
                                                  
                                                  
TACTAAGGACGAGTTTGACTGCCACATCCTTGATGAAGGCTTTACTGCTA	ENSMUST00000171737
TTGTGGATTTGTGCTGGAGCATTGCTACGACTTTGAGTGTGTTCCCGCTC	ENSMUST00000222617
                                                  	ENSMUST00000221613
                                                  	ENSMUST00000222250
                                                  
                                                  
                                                  
                                                  
                                                  
AGGACATTCTGGACCAAAAAATCAATGAAGTCTCTTCCTCTGACGATAAG	ENSMUST00000171737
ACTTGCGGCTTCCCCTGTTTCAGAAGCACATCGAGAACCATGAGCAGCTT	ENSMUST00000222617
                                                  	ENSMUST00000221613
                                                  	ENSMUST00000222250
                                                  
                                                  
                                                  
                                                  
                                                  
GATGCGTTCTATGTTGCGGACCTCGGAGACATTCTAAAGAAGCATCTGAG	ENSMUST00000171737
TACTAAGGACGAGTTTGACTGCCACATCCTTGATGAAGGCTTTACTGCTA	ENSMUST00000222617
                                               GAG	ENSMUST00000221613
                                                  	ENSMUST00000222250
                                                  
                                                  
                                                  
                                                  
                                                  
GTGGCTAAAAGCTCTTCCCCGCGTCACTCCCTTTTACGCAGTCAAGTGTA	ENSMUST00000171737
AGGACATTCTGGACCAAAAAATCAATGAAGTCTCTTCCTCTTCAAGTGTA	ENSMUST00000222617
GTGGCTAAAAGCTCTTCCCCGCGTCACTCCCTTTTACGCAGTCAAGTGTA	ENSMUST00000221613
                                                  	ENSMUST00000222250
                                                  
                                                  
                                                  
                                                  
                                                  
ACGATAGCAGAGCCATAGTGAGCACCCTAGCTGCCATTGGGACAGGATTT	ENSMUST00000171737
ACGATAGCAGAGCCATAGTGAGCACCCTAGCTGCCATTGGGACAGGATTT	ENSMUST00000222617
ACGATAGCAGAGCCATAGTGAGCACCCTAGCTGCCATTGGGACAGGATTT	ENSMUST00000221613
                                                  	ENSMUST00000222250
                                                  
                                                  
                                                  
                                                  
                                                  
GACTGTGCAAGCAAGACTGAAATACAGTTGGTGCAGGGGCTTGGGGTGCC	ENSMUST00000171737
GACTGTGCAAGCAAGACTGAAATACAGTTGGTGCAGGGGCTTGGGGTGCC	ENSMUST00000222617
GACTGTGCAAGCAAGACTGAAATACAGTTGGTGCAGGGGCTTGGGGTGCC	ENSMUST00000221613
                                                  	ENSMUST00000222250
                                                  
                                                  
                                                  
                                                  
                                                  
TGCAGAGAGGGTTATCTATGCAAATCCTTGTAAACAAGTCTCTCAAATCA	ENSMUST00000171737
TGCAGAGAGGGTTATCTATGCAAATCCTTGTAAACAAGTCTCTCAAATCA	ENSMUST00000222617
TGCAGAGAGGGTTATCTATGCAAATCCTTGTAAACAAGTCTCTCAAATCA	ENSMUST00000221613
                                                  	ENSMUST00000222250
                                                  
                                                  
                                                  
                                                  
                                                  
AGTATGCTGCCAGTAACGGAGTCCAGATGATGACTTTTGACAGTGAAATT	ENSMUST00000171737
AGTATGCTGCCAGTAACGGAGTCCAGATGATGACTTTTGACAGTGAAATT	ENSMUST00000222617
AGTATGCTGCCAGTAACGGAGTCCAGATGATGACTTTTGACAGTGAAATT	ENSMUST00000221613
                                                  	ENSMUST00000222250
                                                  
                                                  
                                                  
                                                  
                                                  
GAATTGATGAAAGTCGCCAGAGCACATCCAAAGGCAAAGTTGGTTCTACG	ENSMUST00000171737
GAATTGATGAAAGTCGCCAGAGCACATCCAAAGGCAAAGTTGGTTCTACG	ENSMUST00000222617
GAATTGATGAAAGTCGCCAGAGCACATCCAAAGGCAAAGTTGGTTCTACG	ENSMUST00000221613
                                                  	ENSMUST00000222250
                                                  
                                                  
                                                  
                                                  
                                                  
GATTGCCACTGATGATTCCAAAGCTGTCTGTCGCCTCAGTGTTAAGTTTG	ENSMUST00000171737
GATTGCCACTGATGATTCCAAAGCTGTCTGTCGCCTCAGTGTTAAGTTTG	ENSMUST00000222617
GATTGCCACTGATGATTCCAAAGCTGTCTGTCGCCTCAGTGTTAAGTTTG	ENSMUST00000221613
                                                  	ENSMUST00000222250
                                                  
                                                  
                                                  
                                                  
                                                  
GTGCCACACTCAAAACCAGCAGGCTTCTCTTGGAACGGGCAAAAGAGCTA	ENSMUST00000171737
GTGCCACACTCAAAACCAGCAGGCTTCTCTTGGAACGGGCAAAAGAGCTA	ENSMUST00000222617
GTGCCACACTCAAAACCAGCAGGCTTCTCTTGGAACGGGCAAAAGAGCTA	ENSMUST00000221613
                                                  	ENSMUST00000222250
                                                  
                                                  
                                                  
                                                  
                                                  
AATATTGACGTCATTGGTGTGAGCTTCCATGTGGGCAGTGGATGTACTGA	ENSMUST00000171737
AATATTGACGTCATTGGTGTGAGCTTCCATGTGGGCAGTGGATGTACTGA	ENSMUST00000222617
AATATTGACGTCATTGGTGTGAGCTTCCATGTGGGCAGTGGATGTACTGA	ENSMUST00000221613
                                                  	ENSMUST00000222250
                                                  
                                                  
                                                  
                                                  
                                                  
TCCTGAGACCTTCGTTCAGGCAGTGTCGGATGCCCGCTGTGTGTTTGACA	ENSMUST00000171737
TCCTGAGACCTTCGTTCAGGCAGTGTCGGATGCCCGCTGTGTGTTTGACA	ENSMUST00000222617
TCCTGAGACCTTCGTTCAGGCAGTGTCGGATGCCCGCTGTGTGTTTGACA	ENSMUST00000221613
                                                  	ENSMUST00000222250
                                                  
                                                  
                                                  
                                                  
                                                  
TGGCAACAGAAGTTGGTTTCAGCATGCATCTGCTTGATATTGGTGGTGGC	ENSMUST00000171737
TGGCAACAGAAGTTGGTTTCAGCATGCATCTGCTTGATATTGGTGGTGGC	ENSMUST00000222617
TGGCAGTGAGTACACGGGACTTACCTGCTGGGTCATGTCCTGTTCCTTAC	ENSMUST00000221613
                                          ACTTCCCA	ENSMUST00000222250
                                                  
                                                  
                                                  
                                                  
                                                  
TTTCCTGGATCTGAAGATACAAAGCTTAAATTTGAAGAGATCACCAGTGT	ENSMUST00000171737
TTTCCTGGATCTGAAGATACAAAGCTTAAATTTGAAGAGATCACCAGTGT	ENSMUST00000222617
ACACTGCATAACATGGCTGCTCCCTTCTCTCCCTCTTAGATCACCAGTGT	ENSMUST00000221613
TCAGACTCTGGAGTGAGAATCATAGCTGAGCCAGGCAGATACTATGTCGC	ENSMUST00000222250
                                                  
                                                  
                                                  
                                                  
                                                  
AATCAACCCAGCTCTGGACAAGTACTTCCCATCAGACTCTGGAGTGAGAA	ENSMUST00000171737
AATCAACCCAGCTCTGGACAAGTACTTCCCATCAGACTCTGGAGTGAGAA	ENSMUST00000222617
AATCAACCCAGCTCTGGACAAGTACTTCCCATCAGACTCTGGAGTGAGAA	ENSMUST00000221613
ATCAGCTTTCACGCTTGCAGTCAACATCATTGCCAAAAAAACCGTGTGGA	ENSMUST00000222250
                                                  
                                                  
                                                  
                                                  
                                                  
TCATAGCTGAGCCAGGCAGATACTATGTCGCATCAGCTTTCACGCTTGCA	ENSMUST00000171737
TCATAGCTGAGCCAGGCAGATACTATGTCGCATCAGCTTTCACGCTTGCA	ENSMUST00000222617
TCATAGCTGAGCCAGGCAGATACTATGTCGCATCAGCTTTCACGCTTGCA	ENSMUST00000221613
AGGAGCAGCCCGGCTCTGACGGTATGTGGTGGCAGGGTGAGTCATGTAGG	ENSMUST00000222250
                                                  
                                                  
                                                  
                                                  
                                                  
GTCAACATCATTGCCAAAAAAACCGTGTGGAAGGAGCAGCCCGGCTCTGA	ENSMUST00000171737
GTCAACATCATTGCCAAAAAAACCGTGTGGAAGGAGCAGCCCGGCTCTGA	ENSMUST00000222617
GTCAACATCATTGCCAAAAAAACCGTGTGGAAGGAGCAGCCCGGCTCTGA	ENSMUST00000221613
GTAACTGGAAGTTGATATGCTGGGTGGTAATTAGGGTGATCTGTTTTTCT	ENSMUST00000222250
                                                  
                                                  
                                                  
                                                  
                                                  
CGATGAAGATGAGTCAAATGAACAAACCTTCATGTATTATGTGAATGATG	ENSMUST00000171737
CGATGAAGATGAGTCAAATGAACAAACCTTCATGTATTATGTGAATGATG	ENSMUST00000222617
CGATGAAGATGAGTCAAATGAACAAACCTTCATGTATTATGTGAATGATG	ENSMUST00000221613
AGATGAAGATGAGTCAAATGAACAAACCTTCATGTATTATGTGAATGATG	ENSMUST00000222250
                                                  
                                                  
                                                  
                                                  
                                                  
GAGTATATGGATCATTTAACTGCATTCTTTATGATCATGCCCATGTGAAG	ENSMUST00000171737
GAGTATATGGATCATTTAACTGCATTCTTTATGATCATGCCCATGTGAAG	ENSMUST00000222617
GAGTATATGGATCATTTAACTGCATTCTTTATGATCATGCCCATGTGAAG	ENSMUST00000221613
GAGTATATGGATCATTTAACTGCATTCTTTATGATCATGCCCATGTGAAG	ENSMUST00000222250
                                                  
                                                  
                                                  
       TGCAGAAGAGACCCAAGCCA                       
       >>>>>>>>>>>>>>>>>>>>                       
GCCCTGCTGCAGAAGAGACCCAAGCCAGACGAGAAGTATTACTCATCCAG	ENSMUST00000171737
GCCCTGCTGCAGAAGAGACCCAAGCCAGACGAGAAGTATTACTCATCCAG	ENSMUST00000222617
GCCCTGCTGCAGAAGAGACCCAAGCCAGACGAGAAGTATTACTCATCCAG	ENSMUST00000221613
GCCCTGCTGCAGAAGAGACCCAAGCCAGACGAGAAGTATTACTCATCCAG	ENSMUST00000222250
              ^                                   
              ^                                   
              ^                                   
                                                  
                                                  
CATCTGGGGACCAACATGTGATGGCCTTGATCGGATCGTGGAGCGCTGTA	ENSMUST00000171737
CATCTGGGGACCAACATGTGATGGCCTTGATCGGATCGTGGAGCGCTGTA	ENSMUST00000222617
CATCTGGGGACCAACATGTGATGGCCTTGATCGGATCGTGGAGCGCTGTA	ENSMUST00000221613
CATCTGGGGACCAACATGTGATGGCCTTGATCGGATCGTGGAGCGCTGTA	ENSMUST00000222250
                                                  
                                                  
                                                  
                                                  
                                                  
ACCTGCCTGAAATGCATGTGGGTGATTGGATGCTGTTTGAGAACATGGGT	ENSMUST00000171737
ACCTGCCTGAAATGCATGTGGGTGATTGGATGCTGTTTGAGAACATGGGT	ENSMUST00000222617
ACCTGCCTGAAATGCATGTGGGTGATTGGATGCTGTTTGAGAACATGGGT	ENSMUST00000221613
ACCTGCCTGAAATGCATGTGGGTGATTGGATGCTGTTTGAGAACATGGGT	ENSMUST00000222250
                                                  
                                                  
                                                  
                                TGGGTTCCAGAGGCCAAA
                                <<<<<<<<<<<<<<<<<<
GCATACACTGTTGCTGCTGCTTCTACTTTCAATGGGTTCCAGAGGCCAAA	ENSMUST00000171737
GCATACACTGTTGCTGCTGCTTCTACTTTCAATGGGTTCCAGAGGCCAAA	ENSMUST00000222617
GCATACACTGTTGCTGCTGCTTCTACTTTCAATGGGTTCCAGAGGCCAAA	ENSMUST00000221613
GCATACACTGTTGCTGCTGCTTCTACTTTCAATGGGTTCCAGAGGCCAAA	ENSMUST00000222250
                                                  
                                                  
                                                  
CA                                                
<<                                                
CATCTACTATGTAATGTCACGGCCAATGTGGCAACTCATGAAGCAGATCC	ENSMUST00000171737
CATCTACTATGTAATGTCACGGCCAATGTGGTGAGTGGAGGAGCAGGATG	ENSMUST00000222617
CATCTACTATGTAATGTCACGGCCAATGTGGCAACTCATGAAGCAGATCC	ENSMUST00000221613
CATCTACTATGTAATGTCACGGCCAATGTG                    	ENSMUST00000222250
                                                  
                                                  
                                                  
                                                  
                                                  
AGAGCCATGGCTTCCCGCCGGAGGTGGAGGAGCAGGATGATGGCACGCTG	ENSMUST00000171737
ATGGCACGCTGCCCATGTCTTGTGCCCAGGAGAGCGGGATGGACCGTCAC	ENSMUST00000222617
AGAGCCATGGCTTCCCGCCGGAGGTGGAGGAGCAGGATGATGGCACGCTG	ENSMUST00000221613
                                                  	ENSMUST00000222250
                                                  
                                                  
                                                  
                                                  
                                                  
CCCATGTCTTGTGCCCAGGAGAGCGGGATGGACCGTCACCCTGCAGCCTG	ENSMUST00000171737
CCTGCAGCCTGTGCTTCTGCTAGGATCAATGTGTAGATGCCATTCTTGTA	ENSMUST00000222617
CCCATGTCTTGTGCCCAGGAGAGCGGGATGGACCGTCACCCTGCAGCCTG	ENSMUST00000221613
                                                  	ENSMUST00000222250
                                                  
                                                  
                                                  
                                                  
                                                  
TGCTTCTGCTAGGATCAATGTGTAGATGCCATTCTTGTAGCTCTTGCCTG	ENSMUST00000171737
GCTCTTGCCTGCAAGTTTAGCTTGTGTTAAGGCATTTGGGGGGACCATTT	ENSMUST00000222617
TGCTTCTGCTAGGATCAATGTGTAGATGCCATTCTTGTAGCTCTTGCCTG	ENSMUST00000221613
                                                  	ENSMUST00000222250
                                                  
                                                  
                                                  
                                                  
                                                  
CAAGTTTAGCTTGTGTTAAGGCATTTGGGGGGACCATTTAACTTACTGCT	ENSMUST00000171737
AACTTACTGCTAGTTTGGGATGTCTTTGTGAGAGTAGGGTTGGCACCAAT	ENSMUST00000222617
CAAGTTTAGCTTGTGTTAAGGCATTTGGGGGGACCATTTAACTTACTGCT	ENSMUST00000221613
                                                  	ENSMUST00000222250
                                                  
                                                  
                                                  
                                                  
                                                  
AGTTTGGGATGTCTTTGTGAGAGTAGGGTTGGCACCAATGCAGTATGGAA	ENSMUST00000171737
GCAGTATGGAAGGCTAGGAGATGGGGGGTCACACTTACTGTGTTCCTATG	ENSMUST00000222617
AGTTTGGGATGTCTTTGTGAGAGTAGGGTTGGCACCAATGCAGTATGGAA	ENSMUST00000221613
                                                  	ENSMUST00000222250
                                                  
                                                  
                                                  
                                                  
                                                  
GGCTAGGAGATGGGGGGTCACACTTACTGTGTTCCTATGGAAACTTTGAA	ENSMUST00000171737
GAAACTTTGAATATTTGTATTACATGGATTTTTATTCACTTTTCAGACAT	ENSMUST00000222617
GGCTAGGAGATGGGGGGTCACACTTACTGTGTTCCTATGGAAACTTTGAA	ENSMUST00000221613
                                                  	ENSMUST00000222250
                                                  
                                                  
                                                  
                                                  
                                                  
TATTTGTATTACATGGATTTTTATTCACTTTTCAGACATGATACTAACGT	ENSMUST00000171737
GATACTAACGTGTGCCCCTCAGCTGCTGAGCAAGCGTTTGTAGCTTGTAC	ENSMUST00000222617
TATTTGTATTACATGGATTTTTATTCACTTTTCAGACATGATACTAACGT	ENSMUST00000221613
                                                  	ENSMUST00000222250
                                                  
                                                  
                                                  
                                                  
                                                  
GTGCCCCTCAGCTGCTGAGCAAGCGTTTGTAGCTTGTACATTGGCAGAAT	ENSMUST00000171737
ATTGGCAGAATGGGCCAGAAGCTTATGTTGTGACCCATTGTGAAAATAAA	ENSMUST00000222617
GTGCCCCTCAGCTGCTGAGCAAGCGTTTGTAGCTTGTACATTGGCAGAAT	ENSMUST00000221613
                                                  	ENSMUST00000222250
                                                  
                                                  
                                                  
                                                  
                                                  
GGGCCAGAAGCTTATGTTGTGACCCATTGTGAAAATAAAGTATCTTGAAA	ENSMUST00000171737
GTATCTTGAAAT                                      	ENSMUST00000222617
GGGCCAGAAGCTTATGTTGTGACCCATTGTGAAAATAAAGTATCTTGAAA	ENSMUST00000221613
                                                  	ENSMUST00000222250
                                                  
                                                  
                                                  
                                                  
                                                  
TAACTGGG                                          	ENSMUST00000171737
                                                  	ENSMUST00000222617
TAACTGGGCATCAGGGAATGTTTGCAAGTATCCTTAAAGAAGGCACCAAC	ENSMUST00000221613
                                                  	ENSMUST00000222250
                                                  
                                                  
                                                  
                                                  
                                                  
                                                  	ENSMUST00000171737
                                                  	ENSMUST00000222617
ATCTGCACAGGCTGCTGTGTCATGGAGAGACCCACTGCCTGTGGATCTGA	ENSMUST00000221613
                                                  	ENSMUST00000222250
                                                  
                                                  
                                                  
                                                  
                                                  
                                                  	ENSMUST00000171737
                                                  	ENSMUST00000222617
AGGTTGGGCTAGCCCCGCATAGCACAGAGGAGAGGTGGATGGCACAAGGC	ENSMUST00000221613
                                                  	ENSMUST00000222250
                                                  
                                                  
                                                  
                                                  
                                                  
                                                  	ENSMUST00000171737
                                                  	ENSMUST00000222617
TGTGCCCTCTCTGTACAGCATCAGTCTGCTTAGCCCATCCCAAGTGTGCA	ENSMUST00000221613
                                                  	ENSMUST00000222250
                                                  
                                                  
                                                  
                                                  
                                                  
                                                  	ENSMUST00000171737
                                                  	ENSMUST00000222617
GTTGGCTGAGAACTTTGTTGCCCAGAGTCTGTTGGTGAGGAATGTCACCT	ENSMUST00000221613
                                                  	ENSMUST00000222250
                                                  
                                                  
                                                  
                                                  
                                                  
                                                  	ENSMUST00000171737
                                                  	ENSMUST00000222617
GCCTAGTGACCGGTTGGCATGGCCACTTCCTAGGGAGGTCATCTGAAGTC	ENSMUST00000221613
                                                  	ENSMUST00000222250
                                                  
                                                  
                                                  
                                                  
                                                  
                                                  	ENSMUST00000171737
                                                  	ENSMUST00000222617
CTTGCCTGCAGAAACCCTGACTGTTCCCTCAACCCTTGACTCCCAATTGC	ENSMUST00000221613
                                                  	ENSMUST00000222250
                                                  
                                                  
                                                  
                                                  
                                                  
                                                  	ENSMUST00000171737
                                                  	ENSMUST00000222617
ATCACCACCTAGTAACAGTTGGGAGTATCATACAACATCGGCAGTCAACT	ENSMUST00000221613
                                                  	ENSMUST00000222250
                                                  
                                                  
                                                  

####################
#                  #
#  ISOFORMS FASTA  #
#                  #
####################

ENSMUST00000171737	TGACGCGCCCGGCCCGCGTCCCCCGCCTCCGGCGCCGGGACCCGGGTTGGCCGCCACGGAGTCCCCGCCCCTCCCCCGCGCCTCCCGGCCGGAACCGATCGCGGCTGGTTTGAGCTGGTGCGTCTCCATGACGACGTGCTCGGCGTATAAGTAGCGGCGCGTCGCACCGTCGGGCTTTGTCAGTCCCTGCAGCCGCCACCGCCGGCCGCCCTCAGCCAGCAGCTCGGCGCCACCTCCGGTCGGCGTCTGCGGCGGGCTCGACGAGGCGGCTGACGGGGCGGCGGCGGCGGGCGGACGGACGGACGGACGGGCGCTCCTCGGGGTTTGGCGGCGGCGCCTCCATGGGTCAGGCCAGCCGGGCCACCGTGCTGTGAGTGTTTCCACCACTCCAAGAAGGCAGCATTCAGAGTTCTTGGCTAAGTCGACCTTGTGAGGAGCTGGTGATAATTTGATTCCATCTCCAGGTTCCCTGTAAGCACATCGAGAACCATGAGCAGCTTTACTAAGGACGAGTTTGACTGCCACATCCTTGATGAAGGCTTTACTGCTAAGGACATTCTGGACCAAAAAATCAATGAAGTCTCTTCCTCTGACGATAAGGATGCGTTCTATGTTGCGGACCTCGGAGACATTCTAAAGAAGCATCTGAGGTGGCTAAAAGCTCTTCCCCGCGTCACTCCCTTTTACGCAGTCAAGTGTAACGATAGCAGAGCCATAGTGAGCACCCTAGCTGCCATTGGGACAGGATTTGACTGTGCAAGCAAGACTGAAATACAGTTGGTGCAGGGGCTTGGGGTGCCTGCAGAGAGGGTTATCTATGCAAATCCTTGTAAACAAGTCTCTCAAATCAAGTATGCTGCCAGTAACGGAGTCCAGATGATGACTTTTGACAGTGAAATTGAATTGATGAAAGTCGCCAGAGCACATCCAAAGGCAAAGTTGGTTCTACGGATTGCCACTGATGATTCCAAAGCTGTCTGTCGCCTCAGTGTTAAGTTTGGTGCCACACTCAAAACCAGCAGGCTTCTCTTGGAACGGGCAAAAGAGCTAAATATTGACGTCATTGGTGTGAGCTTCCATGTGGGCAGTGGATGTACTGATCCTGAGACCTTCGTTCAGGCAGTGTCGGATGCCCGCTGTGTGTTTGACATGGCAACAGAAGTTGGTTTCAGCATGCATCTGCTTGATATTGGTGGTGGCTTTCCTGGATCTGAAGATACAAAGCTTAAATTTGAAGAGATCACCAGTGTAATCAACCCAGCTCTGGACAAGTACTTCCCATCAGACTCTGGAGTGAGAATCATAGCTGAGCCAGGCAGATACTATGTCGCATCAGCTTTCACGCTTGCAGTCAACATCATTGCCAAAAAAACCGTGTGGAAGGAGCAGCCCGGCTCTGACGATGAAGATGAGTCAAATGAACAAACCTTCATGTATTATGTGAATGATGGAGTATATGGATCATTTAACTGCATTCTTTATGATCATGCCCATGTGAAGGCCCTGCTGCAGAAGAGACCCAAGCCAGACGAGAAGTATTACTCATCCAGCATCTGGGGACCAACATGTGATGGCCTTGATCGGATCGTGGAGCGCTGTAACCTGCCTGAAATGCATGTGGGTGATTGGATGCTGTTTGAGAACATGGGTGCATACACTGTTGCTGCTGCTTCTACTTTCAATGGGTTCCAGAGGCCAAACATCTACTATGTAATGTCACGGCCAATGTGGCAACTCATGAAGCAGATCCAGAGCCATGGCTTCCCGCCGGAGGTGGAGGAGCAGGATGATGGCACGCTGCCCATGTCTTGTGCCCAGGAGAGCGGGATGGACCGTCACCCTGCAGCCTGTGCTTCTGCTAGGATCAATGTGTAGATGCCATTCTTGTAGCTCTTGCCTGCAAGTTTAGCTTGTGTTAAGGCATTTGGGGGGACCATTTAACTTACTGCTAGTTTGGGATGTCTTTGTGAGAGTAGGGTTGGCACCAATGCAGTATGGAAGGCTAGGAGATGGGGGGTCACACTTACTGTGTTCCTATGGAAACTTTGAATATTTGTATTACATGGATTTTTATTCACTTTTCAGACATGATACTAACGTGTGCCCCTCAGCTGCTGAGCAAGCGTTTGTAGCTTGTACATTGGCAGAATGGGCCAGAAGCTTATGTTGTGACCCATTGTGAAAATAAAGTATCTTGAAATAACTGGG
ENSMUST00000222617	GTCAGTCCCTGCAGCCGCCACCGCCGGCCGCCCTCAGCCAGCAGCTCGGCGCCACCTCCGGTCGGCGTCTGCGGCGGGCTCGACGAGGCGGCTGACGGGGCGGCGGCGGCGGGCGGACGGACGGACGGACGGGCGCTCCTCGGGGTTTGGCGGCGGCGCCTCCATGGGTCAGGCCAGCCGGGCCACCGTGCTGTGAGGTTCCCTGTGTAAGTATCGGTTTACTTGTGGATTTGTGCTGGAGCATTGCTACGACTTTGAGTGTGTTCCCGCTCACTTGCGGCTTCCCCTGTTTCAGAAGCACATCGAGAACCATGAGCAGCTTTACTAAGGACGAGTTTGACTGCCACATCCTTGATGAAGGCTTTACTGCTAAGGACATTCTGGACCAAAAAATCAATGAAGTCTCTTCCTCTTCAAGTGTAACGATAGCAGAGCCATAGTGAGCACCCTAGCTGCCATTGGGACAGGATTTGACTGTGCAAGCAAGACTGAAATACAGTTGGTGCAGGGGCTTGGGGTGCCTGCAGAGAGGGTTATCTATGCAAATCCTTGTAAACAAGTCTCTCAAATCAAGTATGCTGCCAGTAACGGAGTCCAGATGATGACTTTTGACAGTGAAATTGAATTGATGAAAGTCGCCAGAGCACATCCAAAGGCAAAGTTGGTTCTACGGATTGCCACTGATGATTCCAAAGCTGTCTGTCGCCTCAGTGTTAAGTTTGGTGCCACACTCAAAACCAGCAGGCTTCTCTTGGAACGGGCAAAAGAGCTAAATATTGACGTCATTGGTGTGAGCTTCCATGTGGGCAGTGGATGTACTGATCCTGAGACCTTCGTTCAGGCAGTGTCGGATGCCCGCTGTGTGTTTGACATGGCAACAGAAGTTGGTTTCAGCATGCATCTGCTTGATATTGGTGGTGGCTTTCCTGGATCTGAAGATACAAAGCTTAAATTTGAAGAGATCACCAGTGTAATCAACCCAGCTCTGGACAAGTACTTCCCATCAGACTCTGGAGTGAGAATCATAGCTGAGCCAGGCAGATACTATGTCGCATCAGCTTTCACGCTTGCAGTCAACATCATTGCCAAAAAAACCGTGTGGAAGGAGCAGCCCGGCTCTGACGATGAAGATGAGTCAAATGAACAAACCTTCATGTATTATGTGAATGATGGAGTATATGGATCATTTAACTGCATTCTTTATGATCATGCCCATGTGAAGGCCCTGCTGCAGAAGAGACCCAAGCCAGACGAGAAGTATTACTCATCCAGCATCTGGGGACCAACATGTGATGGCCTTGATCGGATCGTGGAGCGCTGTAACCTGCCTGAAATGCATGTGGGTGATTGGATGCTGTTTGAGAACATGGGTGCATACACTGTTGCTGCTGCTTCTACTTTCAATGGGTTCCAGAGGCCAAACATCTACTATGTAATGTCACGGCCAATGTGGTGAGTGGAGGAGCAGGATGATGGCACGCTGCCCATGTCTTGTGCCCAGGAGAGCGGGATGGACCGTCACCCTGCAGCCTGTGCTTCTGCTAGGATCAATGTGTAGATGCCATTCTTGTAGCTCTTGCCTGCAAGTTTAGCTTGTGTTAAGGCATTTGGGGGGACCATTTAACTTACTGCTAGTTTGGGATGTCTTTGTGAGAGTAGGGTTGGCACCAATGCAGTATGGAAGGCTAGGAGATGGGGGGTCACACTTACTGTGTTCCTATGGAAACTTTGAATATTTGTATTACATGGATTTTTATTCACTTTTCAGACATGATACTAACGTGTGCCCCTCAGCTGCTGAGCAAGCGTTTGTAGCTTGTACATTGGCAGAATGGGCCAGAAGCTTATGTTGTGACCCATTGTGAAAATAAAGTATCTTGAAAT
ENSMUST00000221613	GAGGTGGCTAAAAGCTCTTCCCCGCGTCACTCCCTTTTACGCAGTCAAGTGTAACGATAGCAGAGCCATAGTGAGCACCCTAGCTGCCATTGGGACAGGATTTGACTGTGCAAGCAAGACTGAAATACAGTTGGTGCAGGGGCTTGGGGTGCCTGCAGAGAGGGTTATCTATGCAAATCCTTGTAAACAAGTCTCTCAAATCAAGTATGCTGCCAGTAACGGAGTCCAGATGATGACTTTTGACAGTGAAATTGAATTGATGAAAGTCGCCAGAGCACATCCAAAGGCAAAGTTGGTTCTACGGATTGCCACTGATGATTCCAAAGCTGTCTGTCGCCTCAGTGTTAAGTTTGGTGCCACACTCAAAACCAGCAGGCTTCTCTTGGAACGGGCAAAAGAGCTAAATATTGACGTCATTGGTGTGAGCTTCCATGTGGGCAGTGGATGTACTGATCCTGAGACCTTCGTTCAGGCAGTGTCGGATGCCCGCTGTGTGTTTGACATGGCAGTGAGTACACGGGACTTACCTGCTGGGTCATGTCCTGTTCCTTACACACTGCATAACATGGCTGCTCCCTTCTCTCCCTCTTAGATCACCAGTGTAATCAACCCAGCTCTGGACAAGTACTTCCCATCAGACTCTGGAGTGAGAATCATAGCTGAGCCAGGCAGATACTATGTCGCATCAGCTTTCACGCTTGCAGTCAACATCATTGCCAAAAAAACCGTGTGGAAGGAGCAGCCCGGCTCTGACGATGAAGATGAGTCAAATGAACAAACCTTCATGTATTATGTGAATGATGGAGTATATGGATCATTTAACTGCATTCTTTATGATCATGCCCATGTGAAGGCCCTGCTGCAGAAGAGACCCAAGCCAGACGAGAAGTATTACTCATCCAGCATCTGGGGACCAACATGTGATGGCCTTGATCGGATCGTGGAGCGCTGTAACCTGCCTGAAATGCATGTGGGTGATTGGATGCTGTTTGAGAACATGGGTGCATACACTGTTGCTGCTGCTTCTACTTTCAATGGGTTCCAGAGGCCAAACATCTACTATGTAATGTCACGGCCAATGTGGCAACTCATGAAGCAGATCCAGAGCCATGGCTTCCCGCCGGAGGTGGAGGAGCAGGATGATGGCACGCTGCCCATGTCTTGTGCCCAGGAGAGCGGGATGGACCGTCACCCTGCAGCCTGTGCTTCTGCTAGGATCAATGTGTAGATGCCATTCTTGTAGCTCTTGCCTGCAAGTTTAGCTTGTGTTAAGGCATTTGGGGGGACCATTTAACTTACTGCTAGTTTGGGATGTCTTTGTGAGAGTAGGGTTGGCACCAATGCAGTATGGAAGGCTAGGAGATGGGGGGTCACACTTACTGTGTTCCTATGGAAACTTTGAATATTTGTATTACATGGATTTTTATTCACTTTTCAGACATGATACTAACGTGTGCCCCTCAGCTGCTGAGCAAGCGTTTGTAGCTTGTACATTGGCAGAATGGGCCAGAAGCTTATGTTGTGACCCATTGTGAAAATAAAGTATCTTGAAATAACTGGGCATCAGGGAATGTTTGCAAGTATCCTTAAAGAAGGCACCAACATCTGCACAGGCTGCTGTGTCATGGAGAGACCCACTGCCTGTGGATCTGAAGGTTGGGCTAGCCCCGCATAGCACAGAGGAGAGGTGGATGGCACAAGGCTGTGCCCTCTCTGTACAGCATCAGTCTGCTTAGCCCATCCCAAGTGTGCAGTTGGCTGAGAACTTTGTTGCCCAGAGTCTGTTGGTGAGGAATGTCACCTGCCTAGTGACCGGTTGGCATGGCCACTTCCTAGGGAGGTCATCTGAAGTCCTTGCCTGCAGAAACCCTGACTGTTCCCTCAACCCTTGACTCCCAATTGCATCACCACCTAGTAACAGTTGGGAGTATCATACAACATCGGCAGTCAACTTCCTGTAATAAATTCAACAACAGCAACTA
ENSMUST00000222250	ACTTCCCATCAGACTCTGGAGTGAGAATCATAGCTGAGCCAGGCAGATACTATGTCGCATCAGCTTTCACGCTTGCAGTCAACATCATTGCCAAAAAAACCGTGTGGAAGGAGCAGCCCGGCTCTGACGGTATGTGGTGGCAGGGTGAGTCATGTAGGGTAACTGGAAGTTGATATGCTGGGTGGTAATTAGGGTGATCTGTTTTTCTAGATGAAGATGAGTCAAATGAACAAACCTTCATGTATTATGTGAATGATGGAGTATATGGATCATTTAACTGCATTCTTTATGATCATGCCCATGTGAAGGCCCTGCTGCAGAAGAGACCCAAGCCAGACGAGAAGTATTACTCATCCAGCATCTGGGGACCAACATGTGATGGCCTTGATCGGATCGTGGAGCGCTGTAACCTGCCTGAAATGCATGTGGGTGATTGGATGCTGTTTGAGAACATGGGTGCATACACTGTTGCTGCTGCTTCTACTTTCAATGGGTTCCAGAGGCCAAACATCTACTATGTAATGTCACGGCCAATGTG

##################
#                #
#  PRIMER3 DATA  #
#                #
##################

PRIMER_LEFT_2_SEQUENCE=TGCAGAAGAGACCCAAGCCA
PRIMER_RIGHT_2_SEQUENCE=TGTTTGGCCTCTGGAACCCA
PRIMER_LEFT_2=1507,20
PRIMER_RIGHT_2=1701,20
PRIMER_LEFT_2_TM=61.941
PRIMER_RIGHT_2_TM=62.179
PRIMER_LEFT_2_GC_PERCENT=55.000
PRIMER_RIGHT_2_GC_PERCENT=55.000
PRIMER_LEFT_2_SELF_ANY_TH=0.00
PRIMER_RIGHT_2_SELF_ANY_TH=3.51
PRIMER_RIGHT_2_SELF_ANY_STUCT=Tm: 3.5&deg;C  dG: -5671 cal/mol  dH: -45800 cal/mol  dS: -129 cal/mol*K
      5' TGTTTGGCCTCTGGAACCCA 3'
              ||||
3' ACCCAAGGTCTCCGGTTTGT 5'

PRIMER_LEFT_2_SELF_END_TH=0.00
PRIMER_RIGHT_2_SELF_END_TH=0.00
PRIMER_LEFT_2_HAIRPIN_TH=0.00
PRIMER_RIGHT_2_HAIRPIN_TH=0.00
PRIMER_LEFT_2_END_STABILITY=4.7500
PRIMER_RIGHT_2_END_STABILITY=4.5100
PRIMER_PAIR_2_COMPL_ANY_TH=6.61
PRIMER_PAIR_2_COMPL_ANY_STUCT=Tm: 6.6&deg;C  dG: -3829 cal/mol  dH: -68000 cal/mol  dS: -207 cal/mol*K
  5' TGCAGAAGAGACCCAAGCCA 3'
           ||||  |||| |
3' ACCCAAGGTCTCC-GGTTTGT 5'

PRIMER_PAIR_2_COMPL_END_TH=0.00
PRIMER_PAIR_2_PRODUCT_SIZE=195
PRIMER_PAIR_2_PRODUCT_TM=86.7

~~~~~~~~~~~~~~~~~~~~~~~~~~~~~~~~~~~~~~~~~~~~~~~~~~

########################
#                      #
#  ENSMUSG00000011179  #
#                      #
######################## 


 primers FOR/REV TGCAGAAGAGACCCAAGCCA TGTTTGGCCTCTGGAACCCA 
 designed on isoform: ENSMUST00000171737 
 overlapped sj(s): 10 
 most expressed isoform(s): ENSMUST00000222250 
 PrimerSearch mismatch: 0% 
 Isoform expression threshold: 50% 


########################
#                      #
#  KALLISTO ESTIMATES  #
#                      #
########################

ENSMUST00000171737	0
ENSMUST00000222617	0
ENSMUST00000221701	0
ENSMUST00000220947	0
ENSMUST00000221613	0
ENSMUST00000220849	0
ENSMUST00000221354	0
ENSMUST00000222250	1e+06

#####################################
#                                   #
#  MATCHED ISOFORMS MULTIALIGNMENT  #
#                                   #
#####################################

                                                  
                                                  
TGACGCGCCCGGCCCGCGTCCCCCGCCTCCGGCGCCGGGACCCGGGTTGG	ENSMUST00000171737
                                                  	ENSMUST00000222617
                                                  	ENSMUST00000221613
                                                  	ENSMUST00000222250
                                                  
                                                  
                                                  
                                                  
                                                  
CCGCCACGGAGTCCCCGCCCCTCCCCCGCGCCTCCCGGCCGGAACCGATC	ENSMUST00000171737
                                                  	ENSMUST00000222617
                                                  	ENSMUST00000221613
                                                  	ENSMUST00000222250
                                                  
                                                  
                                                  
                                                  
                                                  
GCGGCTGGTTTGAGCTGGTGCGTCTCCATGACGACGTGCTCGGCGTATAA	ENSMUST00000171737
                                                  	ENSMUST00000222617
                                                  	ENSMUST00000221613
                                                  	ENSMUST00000222250
                                                  
                                                  
                                                  
                                                  
                                                  
GTAGCGGCGCGTCGCACCGTCGGGCTTTGTCAGTCCCTGCAGCCGCCACC	ENSMUST00000171737
                                                  	ENSMUST00000222617
                                                  	ENSMUST00000221613
                                                  	ENSMUST00000222250
                                                  
                                                  
                                                  
                                                  
                                                  
GCCGGCCGCCCTCAGCCAGCAGCTCGGCGCCACCTCCGGTCGGCGTCTGC	ENSMUST00000171737
                                                  	ENSMUST00000222617
                                                  	ENSMUST00000221613
                                                  	ENSMUST00000222250
                                                  
                                                  
                                                  
                                                  
                                                  
GGCGGGCTCGACGAGGCGGCTGACGGGGCGGCGGCGGCGGGCGGACGGAC	ENSMUST00000171737
                            GTCAGTCCCTGCAGCCGCCACC	ENSMUST00000222617
                                                  	ENSMUST00000221613
                                                  	ENSMUST00000222250
                                                  
                                                  
                                                  
                                                  
                                                  
GGACGGACGGGCGCTCCTCGGGGTTTGGCGGCGGCGCCTCCATGGGTCAG	ENSMUST00000171737
GCCGGCCGCCCTCAGCCAGCAGCTCGGCGCCACCTCCGGTCGGCGTCTGC	ENSMUST00000222617
                                                  	ENSMUST00000221613
                                                  	ENSMUST00000222250
                                                  
                                                  
                                                  
                                                  
                                                  
GCCAGCCGGGCCACCGTGCTGTGAGTGTTTCCACCACTCCAAGAAGGCAG	ENSMUST00000171737
GGCGGGCTCGACGAGGCGGCTGACGGGGCGGCGGCGGCGGGCGGACGGAC	ENSMUST00000222617
                                                  	ENSMUST00000221613
                                                  	ENSMUST00000222250
                                                  
                                                  
                                                  
                                                  
                                                  
CATTCAGAGTTCTTGGCTAAGTCGACCTTGTGAGGAGCTGGTGATAATTT	ENSMUST00000171737
GGACGGACGGGCGCTCCTCGGGGTTTGGCGGCGGCGCCTCCATGGGTCAG	ENSMUST00000222617
                                                  	ENSMUST00000221613
                                                  	ENSMUST00000222250
                                                  
                                                  
                                                  
                                                  
                                                  
GATTCCATCTCCAGGTTCCCTGTAAGCACATCGAGAACCATGAGCAGCTT	ENSMUST00000171737
GCCAGCCGGGCCACCGTGCTGTGAGGTTCCCTGTGTAAGTATCGGTTTAC	ENSMUST00000222617
                                                  	ENSMUST00000221613
                                                  	ENSMUST00000222250
                                                  
                                                  
                                                  
                                                  
                                                  
TACTAAGGACGAGTTTGACTGCCACATCCTTGATGAAGGCTTTACTGCTA	ENSMUST00000171737
TTGTGGATTTGTGCTGGAGCATTGCTACGACTTTGAGTGTGTTCCCGCTC	ENSMUST00000222617
                                                  	ENSMUST00000221613
                                                  	ENSMUST00000222250
                                                  
                                                  
                                                  
                                                  
                                                  
AGGACATTCTGGACCAAAAAATCAATGAAGTCTCTTCCTCTGACGATAAG	ENSMUST00000171737
ACTTGCGGCTTCCCCTGTTTCAGAAGCACATCGAGAACCATGAGCAGCTT	ENSMUST00000222617
                                                  	ENSMUST00000221613
                                                  	ENSMUST00000222250
                                                  
                                                  
                                                  
                                                  
                                                  
GATGCGTTCTATGTTGCGGACCTCGGAGACATTCTAAAGAAGCATCTGAG	ENSMUST00000171737
TACTAAGGACGAGTTTGACTGCCACATCCTTGATGAAGGCTTTACTGCTA	ENSMUST00000222617
                                               GAG	ENSMUST00000221613
                                                  	ENSMUST00000222250
                                                  
                                                  
                                                  
                                                  
                                                  
GTGGCTAAAAGCTCTTCCCCGCGTCACTCCCTTTTACGCAGTCAAGTGTA	ENSMUST00000171737
AGGACATTCTGGACCAAAAAATCAATGAAGTCTCTTCCTCTTCAAGTGTA	ENSMUST00000222617
GTGGCTAAAAGCTCTTCCCCGCGTCACTCCCTTTTACGCAGTCAAGTGTA	ENSMUST00000221613
                                                  	ENSMUST00000222250
                                                  
                                                  
                                                  
                                                  
                                                  
ACGATAGCAGAGCCATAGTGAGCACCCTAGCTGCCATTGGGACAGGATTT	ENSMUST00000171737
ACGATAGCAGAGCCATAGTGAGCACCCTAGCTGCCATTGGGACAGGATTT	ENSMUST00000222617
ACGATAGCAGAGCCATAGTGAGCACCCTAGCTGCCATTGGGACAGGATTT	ENSMUST00000221613
                                                  	ENSMUST00000222250
                                                  
                                                  
                                                  
                                                  
                                                  
GACTGTGCAAGCAAGACTGAAATACAGTTGGTGCAGGGGCTTGGGGTGCC	ENSMUST00000171737
GACTGTGCAAGCAAGACTGAAATACAGTTGGTGCAGGGGCTTGGGGTGCC	ENSMUST00000222617
GACTGTGCAAGCAAGACTGAAATACAGTTGGTGCAGGGGCTTGGGGTGCC	ENSMUST00000221613
                                                  	ENSMUST00000222250
                                                  
                                                  
                                                  
                                                  
                                                  
TGCAGAGAGGGTTATCTATGCAAATCCTTGTAAACAAGTCTCTCAAATCA	ENSMUST00000171737
TGCAGAGAGGGTTATCTATGCAAATCCTTGTAAACAAGTCTCTCAAATCA	ENSMUST00000222617
TGCAGAGAGGGTTATCTATGCAAATCCTTGTAAACAAGTCTCTCAAATCA	ENSMUST00000221613
                                                  	ENSMUST00000222250
                                                  
                                                  
                                                  
                                                  
                                                  
AGTATGCTGCCAGTAACGGAGTCCAGATGATGACTTTTGACAGTGAAATT	ENSMUST00000171737
AGTATGCTGCCAGTAACGGAGTCCAGATGATGACTTTTGACAGTGAAATT	ENSMUST00000222617
AGTATGCTGCCAGTAACGGAGTCCAGATGATGACTTTTGACAGTGAAATT	ENSMUST00000221613
                                                  	ENSMUST00000222250
                                                  
                                                  
                                                  
                                                  
                                                  
GAATTGATGAAAGTCGCCAGAGCACATCCAAAGGCAAAGTTGGTTCTACG	ENSMUST00000171737
GAATTGATGAAAGTCGCCAGAGCACATCCAAAGGCAAAGTTGGTTCTACG	ENSMUST00000222617
GAATTGATGAAAGTCGCCAGAGCACATCCAAAGGCAAAGTTGGTTCTACG	ENSMUST00000221613
                                                  	ENSMUST00000222250
                                                  
                                                  
                                                  
                                                  
                                                  
GATTGCCACTGATGATTCCAAAGCTGTCTGTCGCCTCAGTGTTAAGTTTG	ENSMUST00000171737
GATTGCCACTGATGATTCCAAAGCTGTCTGTCGCCTCAGTGTTAAGTTTG	ENSMUST00000222617
GATTGCCACTGATGATTCCAAAGCTGTCTGTCGCCTCAGTGTTAAGTTTG	ENSMUST00000221613
                                                  	ENSMUST00000222250
                                                  
                                                  
                                                  
                                                  
                                                  
GTGCCACACTCAAAACCAGCAGGCTTCTCTTGGAACGGGCAAAAGAGCTA	ENSMUST00000171737
GTGCCACACTCAAAACCAGCAGGCTTCTCTTGGAACGGGCAAAAGAGCTA	ENSMUST00000222617
GTGCCACACTCAAAACCAGCAGGCTTCTCTTGGAACGGGCAAAAGAGCTA	ENSMUST00000221613
                                                  	ENSMUST00000222250
                                                  
                                                  
                                                  
                                                  
                                                  
AATATTGACGTCATTGGTGTGAGCTTCCATGTGGGCAGTGGATGTACTGA	ENSMUST00000171737
AATATTGACGTCATTGGTGTGAGCTTCCATGTGGGCAGTGGATGTACTGA	ENSMUST00000222617
AATATTGACGTCATTGGTGTGAGCTTCCATGTGGGCAGTGGATGTACTGA	ENSMUST00000221613
                                                  	ENSMUST00000222250
                                                  
                                                  
                                                  
                                                  
                                                  
TCCTGAGACCTTCGTTCAGGCAGTGTCGGATGCCCGCTGTGTGTTTGACA	ENSMUST00000171737
TCCTGAGACCTTCGTTCAGGCAGTGTCGGATGCCCGCTGTGTGTTTGACA	ENSMUST00000222617
TCCTGAGACCTTCGTTCAGGCAGTGTCGGATGCCCGCTGTGTGTTTGACA	ENSMUST00000221613
                                                  	ENSMUST00000222250
                                                  
                                                  
                                                  
                                                  
                                                  
TGGCAACAGAAGTTGGTTTCAGCATGCATCTGCTTGATATTGGTGGTGGC	ENSMUST00000171737
TGGCAACAGAAGTTGGTTTCAGCATGCATCTGCTTGATATTGGTGGTGGC	ENSMUST00000222617
TGGCAGTGAGTACACGGGACTTACCTGCTGGGTCATGTCCTGTTCCTTAC	ENSMUST00000221613
                                          ACTTCCCA	ENSMUST00000222250
                                                  
                                                  
                                                  
                                                  
                                                  
TTTCCTGGATCTGAAGATACAAAGCTTAAATTTGAAGAGATCACCAGTGT	ENSMUST00000171737
TTTCCTGGATCTGAAGATACAAAGCTTAAATTTGAAGAGATCACCAGTGT	ENSMUST00000222617
ACACTGCATAACATGGCTGCTCCCTTCTCTCCCTCTTAGATCACCAGTGT	ENSMUST00000221613
TCAGACTCTGGAGTGAGAATCATAGCTGAGCCAGGCAGATACTATGTCGC	ENSMUST00000222250
                                                  
                                                  
                                                  
                                                  
                                                  
AATCAACCCAGCTCTGGACAAGTACTTCCCATCAGACTCTGGAGTGAGAA	ENSMUST00000171737
AATCAACCCAGCTCTGGACAAGTACTTCCCATCAGACTCTGGAGTGAGAA	ENSMUST00000222617
AATCAACCCAGCTCTGGACAAGTACTTCCCATCAGACTCTGGAGTGAGAA	ENSMUST00000221613
ATCAGCTTTCACGCTTGCAGTCAACATCATTGCCAAAAAAACCGTGTGGA	ENSMUST00000222250
                                                  
                                                  
                                                  
                                                  
                                                  
TCATAGCTGAGCCAGGCAGATACTATGTCGCATCAGCTTTCACGCTTGCA	ENSMUST00000171737
TCATAGCTGAGCCAGGCAGATACTATGTCGCATCAGCTTTCACGCTTGCA	ENSMUST00000222617
TCATAGCTGAGCCAGGCAGATACTATGTCGCATCAGCTTTCACGCTTGCA	ENSMUST00000221613
AGGAGCAGCCCGGCTCTGACGGTATGTGGTGGCAGGGTGAGTCATGTAGG	ENSMUST00000222250
                                                  
                                                  
                                                  
                                                  
                                                  
GTCAACATCATTGCCAAAAAAACCGTGTGGAAGGAGCAGCCCGGCTCTGA	ENSMUST00000171737
GTCAACATCATTGCCAAAAAAACCGTGTGGAAGGAGCAGCCCGGCTCTGA	ENSMUST00000222617
GTCAACATCATTGCCAAAAAAACCGTGTGGAAGGAGCAGCCCGGCTCTGA	ENSMUST00000221613
GTAACTGGAAGTTGATATGCTGGGTGGTAATTAGGGTGATCTGTTTTTCT	ENSMUST00000222250
                                                  
                                                  
                                                  
                                                  
                                                  
CGATGAAGATGAGTCAAATGAACAAACCTTCATGTATTATGTGAATGATG	ENSMUST00000171737
CGATGAAGATGAGTCAAATGAACAAACCTTCATGTATTATGTGAATGATG	ENSMUST00000222617
CGATGAAGATGAGTCAAATGAACAAACCTTCATGTATTATGTGAATGATG	ENSMUST00000221613
AGATGAAGATGAGTCAAATGAACAAACCTTCATGTATTATGTGAATGATG	ENSMUST00000222250
                                                  
                                                  
                                                  
                                                  
                                                  
GAGTATATGGATCATTTAACTGCATTCTTTATGATCATGCCCATGTGAAG	ENSMUST00000171737
GAGTATATGGATCATTTAACTGCATTCTTTATGATCATGCCCATGTGAAG	ENSMUST00000222617
GAGTATATGGATCATTTAACTGCATTCTTTATGATCATGCCCATGTGAAG	ENSMUST00000221613
GAGTATATGGATCATTTAACTGCATTCTTTATGATCATGCCCATGTGAAG	ENSMUST00000222250
                                                  
                                                  
                                                  
       TGCAGAAGAGACCCAAGCCA                       
       >>>>>>>>>>>>>>>>>>>>                       
GCCCTGCTGCAGAAGAGACCCAAGCCAGACGAGAAGTATTACTCATCCAG	ENSMUST00000171737
GCCCTGCTGCAGAAGAGACCCAAGCCAGACGAGAAGTATTACTCATCCAG	ENSMUST00000222617
GCCCTGCTGCAGAAGAGACCCAAGCCAGACGAGAAGTATTACTCATCCAG	ENSMUST00000221613
GCCCTGCTGCAGAAGAGACCCAAGCCAGACGAGAAGTATTACTCATCCAG	ENSMUST00000222250
              ^                                   
              ^                                   
              ^                                   
                                                  
                                                  
CATCTGGGGACCAACATGTGATGGCCTTGATCGGATCGTGGAGCGCTGTA	ENSMUST00000171737
CATCTGGGGACCAACATGTGATGGCCTTGATCGGATCGTGGAGCGCTGTA	ENSMUST00000222617
CATCTGGGGACCAACATGTGATGGCCTTGATCGGATCGTGGAGCGCTGTA	ENSMUST00000221613
CATCTGGGGACCAACATGTGATGGCCTTGATCGGATCGTGGAGCGCTGTA	ENSMUST00000222250
                                                  
                                                  
                                                  
                                                  
                                                  
ACCTGCCTGAAATGCATGTGGGTGATTGGATGCTGTTTGAGAACATGGGT	ENSMUST00000171737
ACCTGCCTGAAATGCATGTGGGTGATTGGATGCTGTTTGAGAACATGGGT	ENSMUST00000222617
ACCTGCCTGAAATGCATGTGGGTGATTGGATGCTGTTTGAGAACATGGGT	ENSMUST00000221613
ACCTGCCTGAAATGCATGTGGGTGATTGGATGCTGTTTGAGAACATGGGT	ENSMUST00000222250
                                                  
                                                  
                                                  
                                TGGGTTCCAGAGGCCAAA
                                <<<<<<<<<<<<<<<<<<
GCATACACTGTTGCTGCTGCTTCTACTTTCAATGGGTTCCAGAGGCCAAA	ENSMUST00000171737
GCATACACTGTTGCTGCTGCTTCTACTTTCAATGGGTTCCAGAGGCCAAA	ENSMUST00000222617
GCATACACTGTTGCTGCTGCTTCTACTTTCAATGGGTTCCAGAGGCCAAA	ENSMUST00000221613
GCATACACTGTTGCTGCTGCTTCTACTTTCAATGGGTTCCAGAGGCCAAA	ENSMUST00000222250
                                                  
                                                  
                                                  
CA                                                
<<                                                
CATCTACTATGTAATGTCACGGCCAATGTGGCAACTCATGAAGCAGATCC	ENSMUST00000171737
CATCTACTATGTAATGTCACGGCCAATGTGGTGAGTGGAGGAGCAGGATG	ENSMUST00000222617
CATCTACTATGTAATGTCACGGCCAATGTGGCAACTCATGAAGCAGATCC	ENSMUST00000221613
CATCTACTATGTAATGTCACGGCCAATGTG                    	ENSMUST00000222250
                                                  
                                                  
                                                  
                                                  
                                                  
AGAGCCATGGCTTCCCGCCGGAGGTGGAGGAGCAGGATGATGGCACGCTG	ENSMUST00000171737
ATGGCACGCTGCCCATGTCTTGTGCCCAGGAGAGCGGGATGGACCGTCAC	ENSMUST00000222617
AGAGCCATGGCTTCCCGCCGGAGGTGGAGGAGCAGGATGATGGCACGCTG	ENSMUST00000221613
                                                  	ENSMUST00000222250
                                                  
                                                  
                                                  
                                                  
                                                  
CCCATGTCTTGTGCCCAGGAGAGCGGGATGGACCGTCACCCTGCAGCCTG	ENSMUST00000171737
CCTGCAGCCTGTGCTTCTGCTAGGATCAATGTGTAGATGCCATTCTTGTA	ENSMUST00000222617
CCCATGTCTTGTGCCCAGGAGAGCGGGATGGACCGTCACCCTGCAGCCTG	ENSMUST00000221613
                                                  	ENSMUST00000222250
                                                  
                                                  
                                                  
                                                  
                                                  
TGCTTCTGCTAGGATCAATGTGTAGATGCCATTCTTGTAGCTCTTGCCTG	ENSMUST00000171737
GCTCTTGCCTGCAAGTTTAGCTTGTGTTAAGGCATTTGGGGGGACCATTT	ENSMUST00000222617
TGCTTCTGCTAGGATCAATGTGTAGATGCCATTCTTGTAGCTCTTGCCTG	ENSMUST00000221613
                                                  	ENSMUST00000222250
                                                  
                                                  
                                                  
                                                  
                                                  
CAAGTTTAGCTTGTGTTAAGGCATTTGGGGGGACCATTTAACTTACTGCT	ENSMUST00000171737
AACTTACTGCTAGTTTGGGATGTCTTTGTGAGAGTAGGGTTGGCACCAAT	ENSMUST00000222617
CAAGTTTAGCTTGTGTTAAGGCATTTGGGGGGACCATTTAACTTACTGCT	ENSMUST00000221613
                                                  	ENSMUST00000222250
                                                  
                                                  
                                                  
                                                  
                                                  
AGTTTGGGATGTCTTTGTGAGAGTAGGGTTGGCACCAATGCAGTATGGAA	ENSMUST00000171737
GCAGTATGGAAGGCTAGGAGATGGGGGGTCACACTTACTGTGTTCCTATG	ENSMUST00000222617
AGTTTGGGATGTCTTTGTGAGAGTAGGGTTGGCACCAATGCAGTATGGAA	ENSMUST00000221613
                                                  	ENSMUST00000222250
                                                  
                                                  
                                                  
                                                  
                                                  
GGCTAGGAGATGGGGGGTCACACTTACTGTGTTCCTATGGAAACTTTGAA	ENSMUST00000171737
GAAACTTTGAATATTTGTATTACATGGATTTTTATTCACTTTTCAGACAT	ENSMUST00000222617
GGCTAGGAGATGGGGGGTCACACTTACTGTGTTCCTATGGAAACTTTGAA	ENSMUST00000221613
                                                  	ENSMUST00000222250
                                                  
                                                  
                                                  
                                                  
                                                  
TATTTGTATTACATGGATTTTTATTCACTTTTCAGACATGATACTAACGT	ENSMUST00000171737
GATACTAACGTGTGCCCCTCAGCTGCTGAGCAAGCGTTTGTAGCTTGTAC	ENSMUST00000222617
TATTTGTATTACATGGATTTTTATTCACTTTTCAGACATGATACTAACGT	ENSMUST00000221613
                                                  	ENSMUST00000222250
                                                  
                                                  
                                                  
                                                  
                                                  
GTGCCCCTCAGCTGCTGAGCAAGCGTTTGTAGCTTGTACATTGGCAGAAT	ENSMUST00000171737
ATTGGCAGAATGGGCCAGAAGCTTATGTTGTGACCCATTGTGAAAATAAA	ENSMUST00000222617
GTGCCCCTCAGCTGCTGAGCAAGCGTTTGTAGCTTGTACATTGGCAGAAT	ENSMUST00000221613
                                                  	ENSMUST00000222250
                                                  
                                                  
                                                  
                                                  
                                                  
GGGCCAGAAGCTTATGTTGTGACCCATTGTGAAAATAAAGTATCTTGAAA	ENSMUST00000171737
GTATCTTGAAAT                                      	ENSMUST00000222617
GGGCCAGAAGCTTATGTTGTGACCCATTGTGAAAATAAAGTATCTTGAAA	ENSMUST00000221613
                                                  	ENSMUST00000222250
                                                  
                                                  
                                                  
                                                  
                                                  
TAACTGGG                                          	ENSMUST00000171737
                                                  	ENSMUST00000222617
TAACTGGGCATCAGGGAATGTTTGCAAGTATCCTTAAAGAAGGCACCAAC	ENSMUST00000221613
                                                  	ENSMUST00000222250
                                                  
                                                  
                                                  
                                                  
                                                  
                                                  	ENSMUST00000171737
                                                  	ENSMUST00000222617
ATCTGCACAGGCTGCTGTGTCATGGAGAGACCCACTGCCTGTGGATCTGA	ENSMUST00000221613
                                                  	ENSMUST00000222250
                                                  
                                                  
                                                  
                                                  
                                                  
                                                  	ENSMUST00000171737
                                                  	ENSMUST00000222617
AGGTTGGGCTAGCCCCGCATAGCACAGAGGAGAGGTGGATGGCACAAGGC	ENSMUST00000221613
                                                  	ENSMUST00000222250
                                                  
                                                  
                                                  
                                                  
                                                  
                                                  	ENSMUST00000171737
                                                  	ENSMUST00000222617
TGTGCCCTCTCTGTACAGCATCAGTCTGCTTAGCCCATCCCAAGTGTGCA	ENSMUST00000221613
                                                  	ENSMUST00000222250
                                                  
                                                  
                                                  
                                                  
                                                  
                                                  	ENSMUST00000171737
                                                  	ENSMUST00000222617
GTTGGCTGAGAACTTTGTTGCCCAGAGTCTGTTGGTGAGGAATGTCACCT	ENSMUST00000221613
                                                  	ENSMUST00000222250
                                                  
                                                  
                                                  
                                                  
                                                  
                                                  	ENSMUST00000171737
                                                  	ENSMUST00000222617
GCCTAGTGACCGGTTGGCATGGCCACTTCCTAGGGAGGTCATCTGAAGTC	ENSMUST00000221613
                                                  	ENSMUST00000222250
                                                  
                                                  
                                                  
                                                  
                                                  
                                                  	ENSMUST00000171737
                                                  	ENSMUST00000222617
CTTGCCTGCAGAAACCCTGACTGTTCCCTCAACCCTTGACTCCCAATTGC	ENSMUST00000221613
                                                  	ENSMUST00000222250
                                                  
                                                  
                                                  
                                                  
                                                  
                                                  	ENSMUST00000171737
                                                  	ENSMUST00000222617
ATCACCACCTAGTAACAGTTGGGAGTATCATACAACATCGGCAGTCAACT	ENSMUST00000221613
                                                  	ENSMUST00000222250
                                                  
                                                  
                                                  

####################
#                  #
#  ISOFORMS FASTA  #
#                  #
####################

ENSMUST00000171737	TGACGCGCCCGGCCCGCGTCCCCCGCCTCCGGCGCCGGGACCCGGGTTGGCCGCCACGGAGTCCCCGCCCCTCCCCCGCGCCTCCCGGCCGGAACCGATCGCGGCTGGTTTGAGCTGGTGCGTCTCCATGACGACGTGCTCGGCGTATAAGTAGCGGCGCGTCGCACCGTCGGGCTTTGTCAGTCCCTGCAGCCGCCACCGCCGGCCGCCCTCAGCCAGCAGCTCGGCGCCACCTCCGGTCGGCGTCTGCGGCGGGCTCGACGAGGCGGCTGACGGGGCGGCGGCGGCGGGCGGACGGACGGACGGACGGGCGCTCCTCGGGGTTTGGCGGCGGCGCCTCCATGGGTCAGGCCAGCCGGGCCACCGTGCTGTGAGTGTTTCCACCACTCCAAGAAGGCAGCATTCAGAGTTCTTGGCTAAGTCGACCTTGTGAGGAGCTGGTGATAATTTGATTCCATCTCCAGGTTCCCTGTAAGCACATCGAGAACCATGAGCAGCTTTACTAAGGACGAGTTTGACTGCCACATCCTTGATGAAGGCTTTACTGCTAAGGACATTCTGGACCAAAAAATCAATGAAGTCTCTTCCTCTGACGATAAGGATGCGTTCTATGTTGCGGACCTCGGAGACATTCTAAAGAAGCATCTGAGGTGGCTAAAAGCTCTTCCCCGCGTCACTCCCTTTTACGCAGTCAAGTGTAACGATAGCAGAGCCATAGTGAGCACCCTAGCTGCCATTGGGACAGGATTTGACTGTGCAAGCAAGACTGAAATACAGTTGGTGCAGGGGCTTGGGGTGCCTGCAGAGAGGGTTATCTATGCAAATCCTTGTAAACAAGTCTCTCAAATCAAGTATGCTGCCAGTAACGGAGTCCAGATGATGACTTTTGACAGTGAAATTGAATTGATGAAAGTCGCCAGAGCACATCCAAAGGCAAAGTTGGTTCTACGGATTGCCACTGATGATTCCAAAGCTGTCTGTCGCCTCAGTGTTAAGTTTGGTGCCACACTCAAAACCAGCAGGCTTCTCTTGGAACGGGCAAAAGAGCTAAATATTGACGTCATTGGTGTGAGCTTCCATGTGGGCAGTGGATGTACTGATCCTGAGACCTTCGTTCAGGCAGTGTCGGATGCCCGCTGTGTGTTTGACATGGCAACAGAAGTTGGTTTCAGCATGCATCTGCTTGATATTGGTGGTGGCTTTCCTGGATCTGAAGATACAAAGCTTAAATTTGAAGAGATCACCAGTGTAATCAACCCAGCTCTGGACAAGTACTTCCCATCAGACTCTGGAGTGAGAATCATAGCTGAGCCAGGCAGATACTATGTCGCATCAGCTTTCACGCTTGCAGTCAACATCATTGCCAAAAAAACCGTGTGGAAGGAGCAGCCCGGCTCTGACGATGAAGATGAGTCAAATGAACAAACCTTCATGTATTATGTGAATGATGGAGTATATGGATCATTTAACTGCATTCTTTATGATCATGCCCATGTGAAGGCCCTGCTGCAGAAGAGACCCAAGCCAGACGAGAAGTATTACTCATCCAGCATCTGGGGACCAACATGTGATGGCCTTGATCGGATCGTGGAGCGCTGTAACCTGCCTGAAATGCATGTGGGTGATTGGATGCTGTTTGAGAACATGGGTGCATACACTGTTGCTGCTGCTTCTACTTTCAATGGGTTCCAGAGGCCAAACATCTACTATGTAATGTCACGGCCAATGTGGCAACTCATGAAGCAGATCCAGAGCCATGGCTTCCCGCCGGAGGTGGAGGAGCAGGATGATGGCACGCTGCCCATGTCTTGTGCCCAGGAGAGCGGGATGGACCGTCACCCTGCAGCCTGTGCTTCTGCTAGGATCAATGTGTAGATGCCATTCTTGTAGCTCTTGCCTGCAAGTTTAGCTTGTGTTAAGGCATTTGGGGGGACCATTTAACTTACTGCTAGTTTGGGATGTCTTTGTGAGAGTAGGGTTGGCACCAATGCAGTATGGAAGGCTAGGAGATGGGGGGTCACACTTACTGTGTTCCTATGGAAACTTTGAATATTTGTATTACATGGATTTTTATTCACTTTTCAGACATGATACTAACGTGTGCCCCTCAGCTGCTGAGCAAGCGTTTGTAGCTTGTACATTGGCAGAATGGGCCAGAAGCTTATGTTGTGACCCATTGTGAAAATAAAGTATCTTGAAATAACTGGG
ENSMUST00000222617	GTCAGTCCCTGCAGCCGCCACCGCCGGCCGCCCTCAGCCAGCAGCTCGGCGCCACCTCCGGTCGGCGTCTGCGGCGGGCTCGACGAGGCGGCTGACGGGGCGGCGGCGGCGGGCGGACGGACGGACGGACGGGCGCTCCTCGGGGTTTGGCGGCGGCGCCTCCATGGGTCAGGCCAGCCGGGCCACCGTGCTGTGAGGTTCCCTGTGTAAGTATCGGTTTACTTGTGGATTTGTGCTGGAGCATTGCTACGACTTTGAGTGTGTTCCCGCTCACTTGCGGCTTCCCCTGTTTCAGAAGCACATCGAGAACCATGAGCAGCTTTACTAAGGACGAGTTTGACTGCCACATCCTTGATGAAGGCTTTACTGCTAAGGACATTCTGGACCAAAAAATCAATGAAGTCTCTTCCTCTTCAAGTGTAACGATAGCAGAGCCATAGTGAGCACCCTAGCTGCCATTGGGACAGGATTTGACTGTGCAAGCAAGACTGAAATACAGTTGGTGCAGGGGCTTGGGGTGCCTGCAGAGAGGGTTATCTATGCAAATCCTTGTAAACAAGTCTCTCAAATCAAGTATGCTGCCAGTAACGGAGTCCAGATGATGACTTTTGACAGTGAAATTGAATTGATGAAAGTCGCCAGAGCACATCCAAAGGCAAAGTTGGTTCTACGGATTGCCACTGATGATTCCAAAGCTGTCTGTCGCCTCAGTGTTAAGTTTGGTGCCACACTCAAAACCAGCAGGCTTCTCTTGGAACGGGCAAAAGAGCTAAATATTGACGTCATTGGTGTGAGCTTCCATGTGGGCAGTGGATGTACTGATCCTGAGACCTTCGTTCAGGCAGTGTCGGATGCCCGCTGTGTGTTTGACATGGCAACAGAAGTTGGTTTCAGCATGCATCTGCTTGATATTGGTGGTGGCTTTCCTGGATCTGAAGATACAAAGCTTAAATTTGAAGAGATCACCAGTGTAATCAACCCAGCTCTGGACAAGTACTTCCCATCAGACTCTGGAGTGAGAATCATAGCTGAGCCAGGCAGATACTATGTCGCATCAGCTTTCACGCTTGCAGTCAACATCATTGCCAAAAAAACCGTGTGGAAGGAGCAGCCCGGCTCTGACGATGAAGATGAGTCAAATGAACAAACCTTCATGTATTATGTGAATGATGGAGTATATGGATCATTTAACTGCATTCTTTATGATCATGCCCATGTGAAGGCCCTGCTGCAGAAGAGACCCAAGCCAGACGAGAAGTATTACTCATCCAGCATCTGGGGACCAACATGTGATGGCCTTGATCGGATCGTGGAGCGCTGTAACCTGCCTGAAATGCATGTGGGTGATTGGATGCTGTTTGAGAACATGGGTGCATACACTGTTGCTGCTGCTTCTACTTTCAATGGGTTCCAGAGGCCAAACATCTACTATGTAATGTCACGGCCAATGTGGTGAGTGGAGGAGCAGGATGATGGCACGCTGCCCATGTCTTGTGCCCAGGAGAGCGGGATGGACCGTCACCCTGCAGCCTGTGCTTCTGCTAGGATCAATGTGTAGATGCCATTCTTGTAGCTCTTGCCTGCAAGTTTAGCTTGTGTTAAGGCATTTGGGGGGACCATTTAACTTACTGCTAGTTTGGGATGTCTTTGTGAGAGTAGGGTTGGCACCAATGCAGTATGGAAGGCTAGGAGATGGGGGGTCACACTTACTGTGTTCCTATGGAAACTTTGAATATTTGTATTACATGGATTTTTATTCACTTTTCAGACATGATACTAACGTGTGCCCCTCAGCTGCTGAGCAAGCGTTTGTAGCTTGTACATTGGCAGAATGGGCCAGAAGCTTATGTTGTGACCCATTGTGAAAATAAAGTATCTTGAAAT
ENSMUST00000221613	GAGGTGGCTAAAAGCTCTTCCCCGCGTCACTCCCTTTTACGCAGTCAAGTGTAACGATAGCAGAGCCATAGTGAGCACCCTAGCTGCCATTGGGACAGGATTTGACTGTGCAAGCAAGACTGAAATACAGTTGGTGCAGGGGCTTGGGGTGCCTGCAGAGAGGGTTATCTATGCAAATCCTTGTAAACAAGTCTCTCAAATCAAGTATGCTGCCAGTAACGGAGTCCAGATGATGACTTTTGACAGTGAAATTGAATTGATGAAAGTCGCCAGAGCACATCCAAAGGCAAAGTTGGTTCTACGGATTGCCACTGATGATTCCAAAGCTGTCTGTCGCCTCAGTGTTAAGTTTGGTGCCACACTCAAAACCAGCAGGCTTCTCTTGGAACGGGCAAAAGAGCTAAATATTGACGTCATTGGTGTGAGCTTCCATGTGGGCAGTGGATGTACTGATCCTGAGACCTTCGTTCAGGCAGTGTCGGATGCCCGCTGTGTGTTTGACATGGCAGTGAGTACACGGGACTTACCTGCTGGGTCATGTCCTGTTCCTTACACACTGCATAACATGGCTGCTCCCTTCTCTCCCTCTTAGATCACCAGTGTAATCAACCCAGCTCTGGACAAGTACTTCCCATCAGACTCTGGAGTGAGAATCATAGCTGAGCCAGGCAGATACTATGTCGCATCAGCTTTCACGCTTGCAGTCAACATCATTGCCAAAAAAACCGTGTGGAAGGAGCAGCCCGGCTCTGACGATGAAGATGAGTCAAATGAACAAACCTTCATGTATTATGTGAATGATGGAGTATATGGATCATTTAACTGCATTCTTTATGATCATGCCCATGTGAAGGCCCTGCTGCAGAAGAGACCCAAGCCAGACGAGAAGTATTACTCATCCAGCATCTGGGGACCAACATGTGATGGCCTTGATCGGATCGTGGAGCGCTGTAACCTGCCTGAAATGCATGTGGGTGATTGGATGCTGTTTGAGAACATGGGTGCATACACTGTTGCTGCTGCTTCTACTTTCAATGGGTTCCAGAGGCCAAACATCTACTATGTAATGTCACGGCCAATGTGGCAACTCATGAAGCAGATCCAGAGCCATGGCTTCCCGCCGGAGGTGGAGGAGCAGGATGATGGCACGCTGCCCATGTCTTGTGCCCAGGAGAGCGGGATGGACCGTCACCCTGCAGCCTGTGCTTCTGCTAGGATCAATGTGTAGATGCCATTCTTGTAGCTCTTGCCTGCAAGTTTAGCTTGTGTTAAGGCATTTGGGGGGACCATTTAACTTACTGCTAGTTTGGGATGTCTTTGTGAGAGTAGGGTTGGCACCAATGCAGTATGGAAGGCTAGGAGATGGGGGGTCACACTTACTGTGTTCCTATGGAAACTTTGAATATTTGTATTACATGGATTTTTATTCACTTTTCAGACATGATACTAACGTGTGCCCCTCAGCTGCTGAGCAAGCGTTTGTAGCTTGTACATTGGCAGAATGGGCCAGAAGCTTATGTTGTGACCCATTGTGAAAATAAAGTATCTTGAAATAACTGGGCATCAGGGAATGTTTGCAAGTATCCTTAAAGAAGGCACCAACATCTGCACAGGCTGCTGTGTCATGGAGAGACCCACTGCCTGTGGATCTGAAGGTTGGGCTAGCCCCGCATAGCACAGAGGAGAGGTGGATGGCACAAGGCTGTGCCCTCTCTGTACAGCATCAGTCTGCTTAGCCCATCCCAAGTGTGCAGTTGGCTGAGAACTTTGTTGCCCAGAGTCTGTTGGTGAGGAATGTCACCTGCCTAGTGACCGGTTGGCATGGCCACTTCCTAGGGAGGTCATCTGAAGTCCTTGCCTGCAGAAACCCTGACTGTTCCCTCAACCCTTGACTCCCAATTGCATCACCACCTAGTAACAGTTGGGAGTATCATACAACATCGGCAGTCAACTTCCTGTAATAAATTCAACAACAGCAACTA
ENSMUST00000222250	ACTTCCCATCAGACTCTGGAGTGAGAATCATAGCTGAGCCAGGCAGATACTATGTCGCATCAGCTTTCACGCTTGCAGTCAACATCATTGCCAAAAAAACCGTGTGGAAGGAGCAGCCCGGCTCTGACGGTATGTGGTGGCAGGGTGAGTCATGTAGGGTAACTGGAAGTTGATATGCTGGGTGGTAATTAGGGTGATCTGTTTTTCTAGATGAAGATGAGTCAAATGAACAAACCTTCATGTATTATGTGAATGATGGAGTATATGGATCATTTAACTGCATTCTTTATGATCATGCCCATGTGAAGGCCCTGCTGCAGAAGAGACCCAAGCCAGACGAGAAGTATTACTCATCCAGCATCTGGGGACCAACATGTGATGGCCTTGATCGGATCGTGGAGCGCTGTAACCTGCCTGAAATGCATGTGGGTGATTGGATGCTGTTTGAGAACATGGGTGCATACACTGTTGCTGCTGCTTCTACTTTCAATGGGTTCCAGAGGCCAAACATCTACTATGTAATGTCACGGCCAATGTG

##################
#                #
#  PRIMER3 DATA  #
#                #
##################

PRIMER_LEFT_2_SEQUENCE=TGCAGAAGAGACCCAAGCCA
PRIMER_RIGHT_2_SEQUENCE=TGTTTGGCCTCTGGAACCCA
PRIMER_LEFT_2=1507,20
PRIMER_RIGHT_2=1701,20
PRIMER_LEFT_2_TM=61.941
PRIMER_RIGHT_2_TM=62.179
PRIMER_LEFT_2_GC_PERCENT=55.000
PRIMER_RIGHT_2_GC_PERCENT=55.000
PRIMER_LEFT_2_SELF_ANY_TH=0.00
PRIMER_RIGHT_2_SELF_ANY_TH=3.51
PRIMER_RIGHT_2_SELF_ANY_STUCT=Tm: 3.5&deg;C  dG: -5671 cal/mol  dH: -45800 cal/mol  dS: -129 cal/mol*K
      5' TGTTTGGCCTCTGGAACCCA 3'
              ||||
3' ACCCAAGGTCTCCGGTTTGT 5'

PRIMER_LEFT_2_SELF_END_TH=0.00
PRIMER_RIGHT_2_SELF_END_TH=0.00
PRIMER_LEFT_2_HAIRPIN_TH=0.00
PRIMER_RIGHT_2_HAIRPIN_TH=0.00
PRIMER_LEFT_2_END_STABILITY=4.7500
PRIMER_RIGHT_2_END_STABILITY=4.5100
PRIMER_PAIR_2_COMPL_ANY_TH=6.61
PRIMER_PAIR_2_COMPL_ANY_STUCT=Tm: 6.6&deg;C  dG: -3829 cal/mol  dH: -68000 cal/mol  dS: -207 cal/mol*K
  5' TGCAGAAGAGACCCAAGCCA 3'
           ||||  |||| |
3' ACCCAAGGTCTCC-GGTTTGT 5'

PRIMER_PAIR_2_COMPL_END_TH=0.00
PRIMER_PAIR_2_PRODUCT_SIZE=195
PRIMER_PAIR_2_PRODUCT_TM=86.7

~~~~~~~~~~~~~~~~~~~~~~~~~~~~~~~~~~~~~~~~~~~~~~~~~~
