# Supplementary material for: IsoPrimer: a pipeline for designing isoform-aware primer pairs for comprehensive gene expression quantification
Source: Bioinform Adv. 2025 Jul 15;5(1):vbaf171. doi: 10.1093/bioadv/vbaf171 (PMC12311343; doi:10.1093/bioadv/vbaf171)
Supplement: vbaf171_Supplementary_Data [file vbaf171_supplementary_data.zip › Supplementary_File_4_revision.txt]

SEQUENCE_ID=
SEQUENCE_TEMPLATE=
PRIMER_TASK=generic
PRIMER_PICK_LEFT_PRIMER=1
PRIMER_PICK_RIGHT_PRIMER=1
SEQUENCE_OVERLAP_JUNCTION_LIST=
PRIMER_OPT_SIZE=20
PRIMER_MIN_SIZE=18
PRIMER_MAX_SIZE=25
PRIMER_PRODUCT_SIZE_RANGE=100-200
PRIMER_MAX_TM=75
PRIMER_OPT_TM=62
PRIMER_MIN_TM=55
PRIMER_MAX_GC=60
PRIMER_MIN_GC=30
PRIMER_MAX_NS_ACCEPTED=2
PRIMER_MAX_POLY_X=4
PRIMER_EXPLAIN_FLAG=1
PRIMER_SECONDARY_STRUCTURE_ALIGNMENT=1
=
